# Supplementary material for: Extensive molecular differences between anterior- and posterior-half-sclerotomes underlie somite polarity and spinal nerve segmentation
Source: BMC Dev Biol. 2009 May 22;9:30. doi: 10.1186/1471-213X-9-30 (PMC2693541; doi:10.1186/1471-213X-9-30)
Supplement: Additional file 5 — Differentially-expressed genes between A- and P-half-sclerotome (genes 1–175). Table showing rank order of probability of differentially expression in A- or P-half-sclerotome for the top 175 transcripts as determined by t-test. [file 1471-213X-9-30-S5.xls]

## Sheet: Sheet1
Additional File 5
Differentially-expressed genes between A- and P-half-sclerotome as determined by t-test (genes 1-175)
Rank	Probe Set ID	Gene Symbol	Gene Description	Orientation	p
1	1423930_at	D5Ertd249e	DNA segment, Chr 5, ERATO Doi 249, expressed	Posterior	1.25393e-05
2	1445880_at	---	---	Anterior	3.99784e-05
3	1440248_at	D130060C09Rik	RIKEN cDNA D130060C09 gene	Posterior	6.42938e-05
4	1455096_at	Map4k5	mitogen-activated protein kinase kinase kinase kinase 5	Posterior	8.56037e-05
5	1454620_x_at	---	Mus musculus transcribed sequence with moderate similarity to protein sp:P10660 (H.sapiens) RS6_HUMAN 40S ribosomal protein S6 (Phosphoprotein NP33)	Posterior	0.000120336
6	1423194_at	Arhgap5	Rho GTPase activating protein 5	Posterior	0.000198511
7	1437719_x_at	A230046K03Rik	RIKEN cDNA A230046K03 gene	Posterior	0.000198622
8	1423990_at	Rab28	RAB28, member RAS oncogene family	Posterior	0.000296777
9	1460193_at	3110002K08Rik	RIKEN cDNA 3110002K08 gene	Posterior	0.000331555
10	1415684_at	Apg5l	autophagy 5-like (S. cerevisiae)	Anterior	0.00038838
11	1426397_at	Tgfbr2	transforming growth factor, beta receptor II	Posterior	0.00044259
12	1421955_a_at	Nedd4	neural precursor cell expressed, developmentally down-regulted gene 4	Posterior	0.000473717
13	1429783_at	1110001A05Rik	RIKEN cDNA 1110001A05 gene	Anterior	0.000490312
14	1428178_s_at	Trappc6b	trafficking protein particle complex 6B	Posterior	0.000530524
15	1451538_at	Sox9	SRY-box containing gene 9	Posterior	0.000568021
16	1420150_at	4930422J18Rik	RIKEN cDNA 4930422J18 gene	Posterior	0.000668217
17	1419633_at	Uncx4.1	Unc4.1 homeobox (C. elegans)	Posterior	0.000724416
18	1417595_at	Meox1	mesenchyme homeobox 1	Posterior	0.000783376
19	1428919_at	Fgfr1op	Fgfr1 oncogene partner	Posterior	0.000886286
20	1455037_at	Plxna2	plexin A2	Posterior	0.000950388
21	1442841_at	---	Mus musculus transcribed sequences	Anterior	0.000962223
22	1435139_at	Narg1	NMDA receptor-regulated gene 1	Posterior	0.00108757
23	1455695_at	---	---	Anterior	0.00109123
24	1436949_a_at	Srrm2	serine/arginine repetitive matrix 2	Posterior	0.00115593
25	1456758_at	---	Mus musculus adult female vagina cDNA, RIKEN full-length enriched library, clone:9930017N22 product:unclassifiable, full insert sequence	Posterior	0.00125569
26	1416503_at	Lxn	latexin	Posterior	0.00125741
27	1454993_a_at	Sfrs3	splicing factor, arginine/serine-rich 3 (SRp20)	Posterior	0.00128388
28	1447174_at	---	Mus musculus transcribed sequences	Posterior	0.00130892
29	1423641_s_at	Cnot7	CCR4-NOT transcription complex, subunit 7	Posterior	0.00134363
30	1424124_at	2410013I23Rik	RIKEN cDNA 2410013I23 gene	Posterior	0.00134972
31	1459224_at	---	Mus musculus 10 days neonate skin cDNA, RIKEN full-length enriched library, clone:4732469E12 product:unclassifiable, full insert sequence	Anterior	0.00135069
32	1422686_s_at	Sec8	SEC8 (S. cerevisiae)	Posterior	0.00139875
33	1430577_at	2410007P03Rik	RIKEN cDNA 2410007P03 gene	Posterior	0.00141248
34	1416884_at	Cbx3	chromobox homolog 3 (Drosophila HP1 gamma)	Posterior	0.00142054
35	1417155_at	Nmyc1	neuroblastoma myc-related oncogene 1	Posterior	0.00143351
36	1448306_at	Nfkbia	nuclear factor of kappa light chain gene enhancer in B-cells inhibitor, alpha	Posterior	0.0015456
37	1455488_at	6230416J20Rik	RIKEN cDNA 6230416J20 gene	Posterior	0.00156446
38	1418397_at	Zfp275	Zinc finger protein 275	Posterior	0.00160904
39	1448440_x_at	Il25	interleukin 25	Posterior	0.00161226
40	1440081_at	4631422C13Rik	RIKEN cDNA 4631422C13 gene	Posterior	0.00173043
41	1435670_at	Tcfap2b	transcription factor AP-2 beta	Anterior	0.00201506
42	1458048_at	---	Mus musculus 12 days embryo male wolffian duct includes surrounding region cDNA, RIKEN full-length enriched library, clone:6720406K03 product:unclassifiable, full insert sequence	Anterior	0.0020177
43	1421161_at	Btc	betacellulin, epidermal growth factor family member	Anterior	0.00203706
44	1451026_at	Epcs3	ectoplacental cone, invasive trophoblast giant cells, extraembryonic ectoderm and chorion sequence 3	Anterior	0.0020518
45	1451495_at	1110067P07Rik	RIKEN cDNA 1110067P07 gene	Posterior	0.00208956
46	1456112_at	C77892	expressed sequence C77892	Posterior	0.0021363
47	1428682_at	4631426G04Rik	RIKEN cDNA 4631426G04 gene	Anterior	0.00219082
48	1438702_at	Map4k5	mitogen-activated protein kinase kinase kinase kinase 5	Posterior	0.00219593
49	1447485_at	C030001A19Rik	RIKEN cDNA C030001A19 gene	Anterior	0.00220544
50	1456735_x_at	C130099A20Rik	RIKEN cDNA C130099A20 gene	Posterior	0.00243074
51	1435151_a_at	Rps3	ribosomal protein S3	Posterior	0.0024604
52	1435240_at	5830435C13Rik	RIKEN cDNA 5830435C13 gene	Posterior	0.00250633
53	1456219_at	Zic5	zinc finger protein of the cerebellum 5	Anterior	0.00252563
54	1448182_a_at	Cd24a	CD24a antigen	Posterior	0.00255665
55	1459486_at	---	Mus musculus transcribed sequences	Anterior	0.00264582
56	1458969_at	---	Mus musculus transcribed sequence with moderate similarity to protein ref:NP_081764.1 (M.musculus) RIKEN cDNA 5730493B19 [Mus musculus]	Posterior	0.00269275
57	1439037_at	2610007K22Rik	RIKEN cDNA 2610007K22 gene	Posterior	0.00276113
58	1452901_at	3526402H21Rik	RIKEN cDNA 3526402H21 gene	Posterior	0.0028156
59	1449335_at	Timp3	tissue inhibitor of metalloproteinase 3	Posterior	0.00283198
60	1442858_at	Phr1	pam, highwire, rpm 1	Anterior	0.00283666
61	1434035_at	Dnajb6	DnaJ (Hsp40) homolog, subfamily B, member 6	Posterior	0.00289363
62	1427231_at	Robo1	roundabout homolog 1 (Drosophila)	Posterior	0.00310905
63	1429185_at	---	Mus musculus 0 day neonate lung cDNA, RIKEN full-length enriched library, clone:E030024E19 product:weakly similar to PUTATIVE SH3 DOMAIN-CONTAINING GUANINE EXCHANGE FACTOR SGEF [Homo sapiens], full insert sequence	Anterior	0.00318844
64	1449415_at	Chd1l	chromodomain helicase DNA binding protein 1-like	Posterior	0.00327078
65	1435242_at	Aprin	androgen-induced proliferation inhibitor	Posterior	0.00328491
66	1442334_at	---	Mus musculus transcribed sequence with weak similarity to protein sp:O95522 (H.sapiens) YA02_HUMAN HYPOTHETICAL PROTEIN DJ1198H6.2	Anterior	0.00330502
67	1435768_at	Rbp1l1	retinoblastoma binding protein 1-like 1	Posterior	0.00334838
68	1451985_at	AW319595	expressed sequence AW319595	Anterior	0.00356529
69	1460328_at	Brd3	bromodomain containing 3	Posterior	0.0036303
70	1460315_s_at	Tbk1	TANK-binding kinase 1	Posterior	0.00375755
71	1432825_at	---	---	Posterior	0.00380113
72	1449731_s_at	Nfkbia	nuclear factor of kappa light chain gene enhancer in B-cells inhibitor, alpha	Posterior	0.00386429
73	1427803_at	---	Mus musculus mRNA containing B1 element, clone vario	Anterior	0.00388255
74	1423852_at	9430059P22Rik	RIKEN cDNA 9430059P22 gene	Posterior	0.00398481
75	1431887_at	---	---	Anterior	0.00399292
76	1455746_at	Kif13a	kinesin family member 13A	Posterior	0.00414645
77	1427670_a_at	Tcf12	transcription factor 12	Posterior	0.00415836
78	1434491_a_at	Cox6c	cytochrome c oxidase, subunit VIc	Posterior	0.00425584
79	1452143_at	Spnb2	spectrin beta 2	Posterior	0.00429112
80	1422505_at	Chrac1	chromatin accessibility complex 1	Posterior	0.00431481
81	1419766_at	Snf1lk	SNF1-like kinase	Anterior	0.00433404
82	1446569_at	---	Mus musculus 0 day neonate lung cDNA, RIKEN full-length enriched library, clone:E030042P18 product:unclassifiable, full insert sequence	Anterior	0.00433515
83	1455651_at	Terf2	telomeric repeat binding factor 2	Posterior	0.00434672
84	1450753_at	Nkg7	natural killer cell group 7 sequence	Anterior	0.0044734
85	1448151_at	Elavl1	ELAV (embryonic lethal, abnormal vision, Drosophila)-like 1 (Hu antigen R)	Anterior	0.0044914
86	1437608_x_at	---	Mus musculus transcribed sequences	Posterior	0.00456294
87	1452458_s_at	2410005L11Rik	RIKEN cDNA 2410005L11 gene	Posterior	0.00456841
88	1450858_a_at	Ube2d3	ubiquitin-conjugating enzyme E2D 3 (UBC4/5 homolog, yeast)	Posterior	0.00460747
89	1433897_at	---	Mus musculus transcribed sequence with weak similarity to protein ref:NP_081764.1 (M.musculus) RIKEN cDNA 5730493B19 [Mus musculus]	Posterior	0.00467546
90	1434541_x_at	Khdrbs1	KH domain containing, RNA binding, signal transduction associated 1	Posterior	0.0046962
91	1457468_at	---	Mus musculus 13 days embryo male testis cDNA, RIKEN full-length enriched library, clone:6030459M14 product:unclassifiable, full insert sequence	Anterior	0.00472357
92	1452945_at	2610020C11Rik	RIKEN cDNA 2610020C11 gene	Posterior	0.00473564
93	1420932_at	Mapk8	mitogen activated protein kinase 8	Posterior	0.0047549
94	1417480_at	Fbxo9	f-box only protein 9	Posterior	0.00480195
95	1416268_at	Ets2	E26 avian leukemia oncogene 2, 3' domain	Posterior	0.00480914
96	1444666_at	2810470K21Rik	RIKEN cDNA 2810470K21 gene	Anterior	0.00487137
97	1452429_s_at	Abcf1	ATP-binding cassette, sub-family F (GCN20), member 1	Anterior	0.00487189
98	1433505_a_at	Lrrc5	leucine-rich repeat-containing 5	Posterior	0.0048744
99	1451346_at	Mtap	methylthioadenosine phosphorylase	Posterior	0.0048933
100	1454793_x_at	Ddx5	DEAD (Asp-Glu-Ala-Asp) box polypeptide 5	Posterior	0.00490272
101	1418629_a_at	Khdrbs1	KH domain containing, RNA binding, signal transduction associated 1	Posterior	0.00496771
102	1455585_at	---	Mus musculus transcribed sequences	Posterior	0.00506676
103	1438250_s_at	---	Mus musculus transcribed sequences	Posterior	0.00515519
104	1416765_s_at	2010110I09Rik	RIKEN cDNA 2010110I09 gene	Posterior	0.00515725
105	1442387_at	---	Mus musculus transcribed sequence with weak similarity to protein ref:NP_081764.1 (M.musculus) RIKEN cDNA 5730493B19 [Mus musculus]	Anterior	0.0052178
106	1434291_a_at	Serf1	small EDRK-rich factor 1	Posterior	0.00521985
107	1419226_at	1700109I12Rik	RIKEN cDNA 1700109I12 gene	Anterior	0.00523849
108	1442571_at	---	Mus musculus transcribed sequences	Anterior	0.00530792
109	1429974_at	Tbx18	T-box18	Anterior	0.00531213
110	1454905_at	5430411K16Rik	RIKEN cDNA 5430411K16 gene	Posterior	0.00542258
111	1428941_at	Zfp198	zinc finger protein 198	Anterior	0.00553154
112	1455915_at	Galnt4	UDP-N-acetyl-alpha-D-galactosamine:polypeptide N-acetylgalactosaminyltransferase 4	Posterior	0.0055475
113	1449448_at	BC019367	cDNA sequence BC019367	Posterior	0.00560953
114	1436034_at	Rab1	RAB1, member RAS oncogene family	Posterior	0.00574733
115	1438424_at	C530046L02Rik	RIKEN cDNA C530046L02 gene	Anterior	0.00579713
116	1421312_a_at	Kifc2	kinesin family member C2	Anterior	0.00581967
117	1435341_at	B230312B02Rik	RIKEN cDNA B230312B02 gene	Posterior	0.00586194
118	1453087_at	---	Mus musculus adult male medulla oblongata cDNA, RIKEN full-length enriched library, clone:6330403L08 product:unknown EST, full insert sequence	Anterior	0.00588542
119	1423347_at	Sec23a	SEC23A (S. cerevisiae)	Posterior	0.00602034
120	1457126_at	Myl4	myosin, light polypeptide 4, alkali; atrial, embryonic	Anterior	0.00607411
121	1438994_at	4933439A12Rik	RIKEN cDNA 4933439A12 gene	Anterior	0.00614849
122	1440752_at	---	Mus musculus transcribed sequences	Anterior	0.00616253
123	1451102_at	Cnot8	CCR4-NOT transcription complex, subunit 8	Posterior	0.00618113
124	1428985_at	1110020M19Rik	RIKEN cDNA 1110020M19 gene	Posterior	0.00619839
125	1451949_at	---	---	Anterior	0.00633457
126	1436791_at	Wnt5a	wingless-related MMTV integration site 5A	Posterior	0.00637162
127	1419465_at	Nkd2	naked cuticle 2 homolog (Drosophila)	Posterior	0.0063742
128	1429004_at	Phip	pleckstrin homology domain interacting protein	Posterior	0.00646054
129	1431654_at	1700112M01Rik	RIKEN cDNA 1700112M01 gene	Anterior	0.00651238
130	1418524_at	Pcm1	pericentriolar material 1	Posterior	0.006547
131	1424252_at	Hnrpdl	heterogeneous nuclear ribonucleoprotein D-like	Posterior	0.00660391
132	1457070_at	---	Mus musculus transcribed sequences	Anterior	0.00672257
133	1418672_at	Akr1c13	aldo-keto reductase family 1, member C13	Anterior	0.00673543
134	1424641_a_at	Thoc1	THO complex 1	Posterior	0.00679064
135	1436298_x_at	Paics	phosphoribosylaminoimidazole carboxylase, phosphoribosylaminoribosylaminoimidazole, succinocarboxamide synthetase	Posterior	0.00684852
136	1430997_at	Cd47	CD47 antigen (Rh-related antigen, integrin-associated signal transducer)	Anterior	0.00688973
137	1423489_at	Mmd	monocyte to macrophage differentiation-associated	Posterior	0.00692082
138	1428644_at	Mgat5	mannoside acetylglucosaminyltransferase 5	Posterior	0.00696921
139	1429274_at	2310010M24Rik	RIKEN cDNA 2310010M24 gene	Anterior	0.00699859
140	1431395_a_at	Iqgap1	IQ motif containing GTPase activating protein 1	Anterior	0.00702529
141	1421282_at	Bmp5	bone morphogenetic protein 5	Posterior	0.0070747
142	1457213_a_at	---	Mus musculus 12 days embryo spinal ganglion cDNA, RIKEN full-length enriched library, clone:D130053N18 product:unknown EST, full insert sequence	Anterior	0.0070913
143	1426583_at	Atf2	activating transcription factor 2	Posterior	0.00710812
144	1420416_at	Sema3a	sema domain, immunoglobulin domain (Ig), short basic domain, secreted, (semaphorin) 3A	Posterior	0.00713423
145	1448481_at	Neu1	neuraminidase 1	Anterior	0.00726358
146	1452784_at	Itgav	integrin alpha V	Posterior	0.00731039
147	1446979_at	1700001E16Rik	RIKEN cDNA 1700001E16 gene	Anterior	0.00731703
148	1428517_at	Wdfy3	WD repeat and FYVE domain containing 3	Posterior	0.00747238
149	1434398_at	9430034D17Rik	RIKEN cDNA 9430034D17 gene	Posterior	0.00752313
150	1454364_at	---	Mus musculus adult male urinary bladder cDNA, RIKEN full-length enriched library, clone:9530025L08 product:unclassifiable, full insert sequence	Anterior	0.00758489
151	1434305_at	U2af1l4	U2 small nuclear RNA auxiliary factor 1-like 4	Posterior	0.00774621
152	1437016_x_at	Rap2c	RAP2C, member of RAS oncogene family	Posterior	0.00774666
153	1450852_s_at	F2r	coagulation factor II (thrombin) receptor	Posterior	0.00774759
154	1423106_at	Ube2b	ubiquitin-conjugating enzyme E2B, RAD6 homology (S. cerevisiae)	Posterior	0.00774821
155	1455851_at	Bmp5	bone morphogenetic protein 5	Posterior	0.00781862
156	1456516_x_at	Uap1	UDP-N-acetylglucosamine pyrophosphorylase 1	Posterior	0.00782932
157	1448103_s_at	Nono	non-POU-domain-containing, octamer binding protein	Posterior	0.00783746
158	1460285_at	Itga9	integrin alpha 9	Posterior	0.00785843
159	1420642_a_at	2010100O12Rik	RIKEN cDNA 2010100O12 gene	Posterior	0.0078619
160	1429793_at	1600014K23Rik	RIKEN cDNA 1600014K23 gene	Anterior	0.00793488
161	1451179_a_at	Qk	quaking	Posterior	0.00796697
162	1420387_at	Mpv17	Mpv17 transgene, kidney disease mutant	Posterior	0.00797887
163	1444139_at	1700037B15Rik	RIKEN cDNA 1700037B15 gene	Posterior	0.00800614
164	1460707_at	Ptp4a2	protein tyrosine phosphatase 4a2	Posterior	0.00802022
165	1458285_at	---	Mus musculus transcribed sequences	Anterior	0.00809459
166	1439852_at	---	Mus musculus transcribed sequences	Posterior	0.00819346
167	1449143_at	5830458K16Rik	RIKEN cDNA 5830458K16 gene	Anterior	0.00819738
168	1430365_at	AW538212	expressed sequence AW538212	Anterior	0.00825328
169	1443313_at	A530058N18Rik	RIKEN cDNA A530058N18 gene	Anterior	0.00828917
170	1437517_x_at	Serpinb4	serine (or cysteine) proteinase inhibitor, clade B, member 4	Anterior	0.00830511
171	1443090_at	---	Mus musculus 16 days embryo head cDNA, RIKEN full-length enriched library, clone:C130007L10 product:unknown EST, full insert sequence	Anterior	0.0083422
172	1419639_at	Efnb2	ephrin B2	Posterior	0.0083753
173	1431843_a_at	Nfkbie	nuclear factor of kappa light polypeptide gene enhancer in B-cells inhibitor, epsilon	Anterior	0.00838081
174	1416841_at	1110059E24Rik	RIKEN cDNA 1110059E24 gene	Posterior	0.00838454
175	1448754_at	Rbp1	retinol binding protein 1, cellular	Posterior	0.00839941
