# Supplementary material for: Extensive molecular differences between anterior- and posterior-half-sclerotomes underlie somite polarity and spinal nerve segmentation
Source: BMC Dev Biol. 2009 May 22;9:30. doi: 10.1186/1471-213X-9-30 (PMC2693541; doi:10.1186/1471-213X-9-30)
Supplement: Additional file 6 — Differentially-expressed genes between A- and P-half-sclerotome (genes 176–850). Table showing rank order of probability of differentially expression in A- or P-half-sclerotome for transcripts 176–850 as determined by t-test. [file 1471-213X-9-30-S6.xls]

## Sheet: Sheet1
Additional File 6
Differentially-expressed genes between A- and P-half-sclerotome as determined by t-test (genes 176-850)
Rank	Probe Set ID	Gene Symbol	Gene Description	Orientation	p
176	1426493_a_at	Kifc2	kinesin family member C2	Anterior	0.00844032
177	1453993_a_at	Bnip2	BCL2/adenovirus E1B 19kDa-interacting protein 1, NIP2	Posterior	0.00852376
178	1417552_at	Fap	fibroblast activation protein	Posterior	0.00854352
179	1454617_at	AI450344	expressed sequence AI450344	Posterior	0.00859414
180	1419575_s_at	Zfp292	zinc finger protein 292	Posterior	0.00860643
181	1424899_at	4933408N02Rik	RIKEN cDNA 4933408N02 gene	Anterior	0.00863712
182	1452418_at	---	---	Anterior	0.00873637
183	1438264_a_at	Tpp2	tripeptidyl peptidase II	Posterior	0.00873774
184	1420183_at	Lor	loricrin	Anterior	0.00880647
185	1444357_at	Akap6	A kinase (PRKA) anchor protein 6	Anterior	0.00888415
186	1422619_at	Ppap2a	phosphatidic acid phosphatase 2a	Posterior	0.00895942
187	1434606_at	Erbb3	v-erb-b2 erythroblastic leukemia viral oncogene homolog 3 (avian)	Anterior	0.0090041
188	1460430_at	Rap2c	RAP2C, member of RAS oncogene family	Posterior	0.00901477
189	1423498_at	4933425L11Rik	RIKEN cDNA 4933425L11 gene	Anterior	0.00903747
190	1443474_at	---	Mus musculus transcribed sequences	Anterior	0.00906696
191	1449435_at	B4galt3	UDP-Gal:betaGlcNAc beta 1,4-galactosyltransferase, polypeptide 3	Posterior	0.00906717
192	1425526_a_at	Prrx1	paired related homeobox 1	Anterior	0.00906897
193	1452396_at	AA517739	expressed sequence AA517739	Anterior	0.00911574
194	1452083_a_at	Pja1	praja1, RING-H2 motif containing	Posterior	0.00916748
195	1435913_at	BC038881	cDNA sequence BC038881	Posterior	0.00919037
196	1424801_at	Enah	enabled homolog (Drosophila)	Posterior	0.00924303
197	1425467_a_at	Plp	proteolipid protein (myelin)	Anterior	0.00925004
198	1448073_at	---	Mus musculus transcribed sequence with strong similarity to protein pir:S12207 (M.musculus) S12207 hypothetical protein (B2 element) - mouse	Anterior	0.00925064
199	1420830_x_at	---	Mus musculus 16 days neonate thymus cDNA, RIKEN full-length enriched library, clone:A130046D12 product:14-3-3 PROTEIN TAU (14-3-3 PROTEIN THETA), full insert sequence	Posterior	0.00928766
200	1456879_at	C130022K22Rik	RIKEN cDNA C130022K22 gene	Posterior	0.0093037
201	1420981_a_at	Lmo4	LIM domain only 4	Anterior	0.00930543
202	1459002_at	---	Mus musculus transcribed sequence with strong similarity to protein prf:2113200B (H.sapiens) 2113200B ribosomal protein L21 [Homo sapiens]	Anterior	0.00936075
203	1436574_at	---	---	Posterior	0.00936996
204	1428963_at	Rwdd2	RWD domain containing 2	Anterior	0.00937962
205	1428799_at	4930431B11Rik	RIKEN cDNA 4930431B11 gene	Posterior	0.00939639
206	1454740_at	Mib1	mindbomb homolog 1 (Drosophila)	Posterior	0.00940862
207	1438176_x_at	1110031B06Rik	RIKEN cDNA 1110031B06 gene	Posterior	0.00944766
208	1449169_at	Has2	hyaluronan synthase 2	Posterior	0.00946841
209	1453327_at	2310058N18Rik	RIKEN cDNA 2310058N18 gene	Anterior	0.0094826
210	1419909_at	---	Mus musculus 16 days neonate cerebellum cDNA, RIKEN full-length enriched library, clone:9630025B04 product:unclassifiable, full insert sequence	Posterior	0.00950815
211	1438087_at	---	Mus musculus transcribed sequence with weak similarity to protein pir:T17255 (H.sapiens) T17255 hypothetical protein DKFZp586O1822.1 - human (fragment)	Anterior	0.00953823
212	1448469_at	Nid1	nidogen 1	Posterior	0.00955661
213	1445195_at	---	---	Anterior	0.00961404
214	1460245_at	Klrd1	killer cell lectin-like receptor, subfamily D, member 1	Anterior	0.0096149
215	1433716_x_at	---	Mus musculus transcribed sequences	Anterior	0.00967057
216	1421086_at	Per3	period homolog 3 (Drosophila)	Anterior	0.00972855
217	1435395_s_at	Atp5j2	ATP synthase, H+ transporting, mitochondrial F0 complex, subunit f, isoform 2	Posterior	0.00972967
218	1459101_at	---	---	Anterior	0.00980746
219	1424156_at	Rbl1	retinoblastoma-like 1 (p107)	Posterior	0.00983414
220	1429641_x_at	2310007F04Rik	RIKEN cDNA 2310007F04 gene	Anterior	0.00984737
221	1432377_x_at	Shrm	shroom	Anterior	0.00987692
222	1436047_at	---	Mus musculus similar to Hypothetical protein KIAA0427 (LOC269037), mRNA	Anterior	0.0098881
223	1415775_at	Rbbp7	retinoblastoma binding protein 7	Posterior	0.00992316
224	1447330_at	---	Mus musculus transcribed sequences	Anterior	0.00994773
225	1445999_at	---	Mus musculus transcribed sequences	Anterior	0.00999801
226	1450217_at	Ccl28	chemokine (C-C motif) ligand 28	Anterior	0.0101022
227	1417200_at	1300007B12Rik	RIKEN cDNA 1300007B12 gene	Posterior	0.0101827
228	1460621_x_at	---	Mus musculus 16 days neonate thymus cDNA, RIKEN full-length enriched library, clone:A130046D12 product:14-3-3 PROTEIN TAU (14-3-3 PROTEIN THETA), full insert sequence	Posterior	0.0102668
229	1428886_at	Rbbp5	retinoblastoma binding protein 5	Posterior	0.0102839
230	1425234_at	1700051I12Rik	RIKEN cDNA 1700051I12 gene	Anterior	0.0102968
231	1423340_at	Tcfap2b	transcription factor AP-2 beta	Anterior	0.0103182
232	1420326_s_at	Tce4	T-complex expressed gene 4	Posterior	0.0103255
233	1455707_at	C130037N17Rik	RIKEN cDNA C130037N17 gene	Anterior	0.0104277
234	1456877_at	Duox2	dual oxidase 2	Anterior	0.0104901
235	1448760_at	Zfp68	Zinc finger protein 68	Posterior	0.0105023
236	1459929_at	---	Mus musculus 11 days embryo head cDNA, RIKEN full-length enriched library, clone:6230417E17 product:unknown EST, full insert sequence	Anterior	0.0105372
237	1437373_at	2700083B06Rik	RIKEN cDNA 2700083B06 gene	Anterior	0.0105418
238	1435409_at	---	Mus musculus transcribed sequences	Posterior	0.0105712
239	1422525_at	Atp5k	ATP synthase, H+ transporting, mitochondrial F1F0 complex, subunit e	Posterior	0.0105878
240	1438638_x_at	Plxnb2	plexin B2	Anterior	0.0106318
241	1426700_a_at	1200014O24Rik	RIKEN cDNA 1200014O24 gene	Posterior	0.0107695
242	1451979_at	Kras2	Kirsten rat sarcoma oncogene 2, expressed	Posterior	0.0108094
243	1429368_at	9430095K15Rik	RIKEN cDNA 9430095K15 gene	Anterior	0.0108842
244	1458800_at	---	Mus musculus transcribed sequence with weak similarity to protein ref:NP_081764.1 (M.musculus) RIKEN cDNA 5730493B19 [Mus musculus]	Anterior	0.0108922
245	1459197_at	Cntn1	contactin 1	Anterior	0.0110476
246	1433857_at	Fath	fat tumor suppressor homolog (Drosophila)	Posterior	0.0110793
247	1456986_at	---	Mus musculus 4 days neonate male adipose cDNA, RIKEN full-length enriched library, clone:B430208D19 product:unknown EST, full insert sequence	Anterior	0.0110924
248	1444222_x_at	---	Mus musculus transcribed sequences	Anterior	0.0111249
249	1423240_at	Src	Rous sarcoma oncogene	Anterior	0.0111332
250	1445354_at	---	Mus musculus adult male diencephalon cDNA, RIKEN full-length enriched library, clone:9330172G08 product:unknown EST, full insert sequence	Anterior	0.011151
251	1436757_a_at	Cox6b	cytochrome c oxidase, subunit VIb	Posterior	0.0111514
252	1435164_s_at	Ube1c	ubiquitin-activating enzyme E1C	Posterior	0.0111744
253	1426733_at	Itpk1	inositol 1,3,4-triphosphate 5/6 kinase	Anterior	0.0112118
254	1444702_at	---	Mus musculus adult male epididymis cDNA, RIKEN full-length enriched library, clone:9230116A06 product:unknown EST, full insert sequence	Anterior	0.0112212
255	1428727_at	4631422C13Rik	RIKEN cDNA 4631422C13 gene	Posterior	0.0112332
256	1437179_at	D2Ertd145e	DNA segment, Chr 2, ERATO Doi 145, expressed	Posterior	0.011236
257	1447704_s_at	D530033C11Rik	RIKEN cDNA D530033C11 gene	Posterior	0.0113095
258	1421907_at	Pparbp	peroxisome proliferator activated receptor binding protein	Posterior	0.0113562
259	1450644_at	Zfp36l1	zinc finger protein 36, C3H type-like 1	Posterior	0.0113951
260	1428107_at	Sh3bgrl	SH3-binding domain glutamic acid-rich protein like	Posterior	0.0114033
261	1416859_at	Fkbp3	FK506 binding protein 3	Posterior	0.0114143
262	1429490_at	6530403D07Rik	RIKEN cDNA 6530403D07 gene	Posterior	0.0114552
263	1429029_at	4933405A16Rik	RIKEN cDNA 4933405A16 gene	Anterior	0.0114754
264	1436184_at	mKIAA1196	mKIAA1196 protein	Posterior	0.0114978
265	1433467_at	AI643885	expressed sequence AI643885	Posterior	0.0115325
266	1438861_at	5031434M05Rik	RIKEN cDNA 5031434M05 gene	Posterior	0.0115802
267	1447042_at	---	Mus musculus transcribed sequences	Anterior	0.0116607
268	1455268_at	2610018L09Rik	RIKEN cDNA 2610018L09 gene	Anterior	0.0116677
269	1428877_at	---	Mus musculus cDNA clone IMAGE:4976405, partial cds	Posterior	0.0118416
270	1419574_at	Zfp292	zinc finger protein 292	Posterior	0.0118606
271	1425475_at	Col4a5	procollagen, type IV, alpha 5	Anterior	0.0118642
272	1426349_s_at	Tmpo	thymopoietin	Posterior	0.0118705
273	1450358_at	---	---	Anterior	0.0119409
274	1427164_at	Il13ra1	interleukin 13 receptor, alpha 1	Anterior	0.0119514
275	1437688_x_at	Atp6ap2	ATPase, H+ transporting, lysosomal accessory protein 2	Posterior	0.0120011
276	1440825_s_at	1700009P13Rik	RIKEN cDNA 1700009P13 gene	Posterior	0.0120322
277	1450193_at	Hcn1	hyperpolarization-activated, cyclic nucleotide-gated K+ 1	Anterior	0.0120439
278	1422501_s_at	Idh3a	isocitrate dehydrogenase 3 (NAD+) alpha	Anterior	0.0120618
279	1434682_at	6430601A21Rik	RIKEN cDNA 6430601A21 gene	Posterior	0.0121406
280	1445519_at	Kcns3	potassium voltage-gated channel, delayed-rectifier, subfamily S, member 3	Anterior	0.0121827
281	1439268_x_at	---	Mus musculus transcribed sequence with strong similarity to protein sp:Q64252 (H.sapiens) IF36_HUMAN Eukaryotic translation initiation factor 3 subunit 6 (eIF-3 p48) (Mammary tumor-associated protein INT-6) (Viral integration site protein INT-6)	Posterior	0.0121935
282	1434764_at	6330501D17	hypothetical protein 6330501D17	Posterior	0.0122033
283	1424832_at	4732429D16Rik	RIKEN cDNA 4732429D16 gene	Anterior	0.0122283
284	1433988_s_at	---	Mus musculus 0 day neonate cerebellum cDNA, RIKEN full-length enriched library, clone:C230098O21 product:unknown EST, full insert sequence	Posterior	0.0122377
285	1434523_x_at	Eif3s6	eukaryotic translation initiation factor 3, subunit 6	Posterior	0.0123124
286	1450401_at	Ncoa6ip	nuclear receptor coactivator 6 interacting protein	Posterior	0.012313
287	1448870_at	Ltbp1	latent transforming growth factor beta binding protein 1	Posterior	0.0123748
288	1438049_at	---	Mus musculus 0 day neonate thymus cDNA, RIKEN full-length enriched library, clone:A430108E01 product:unknown EST, full insert sequence	Posterior	0.012412
289	1438611_at	Tuba7	tubulin, alpha 7	Anterior	0.01244
290	1458962_at	Rnf103	ring finger protein 103	Anterior	0.012485
291	1425244_a_at	Theg	testicular haploid expressed gene	Anterior	0.0124871
292	1439724_at	MGC58970	hypothetical protein MGC58970	Posterior	0.0125216
293	1435611_x_at	Ela3b	elastase 3B, pancreatic	Anterior	0.012555
294	1429253_at	6330503C17Rik	RIKEN cDNA 6330503C17 gene	Posterior	0.0125647
295	1458939_at	---	Mus musculus transcribed sequences	Anterior	0.0125724
296	1443234_at	---	Mus musculus 0 day neonate thymus cDNA, RIKEN full-length enriched library, clone:A430102B03 product:unclassifiable, full insert sequence	Anterior	0.0126055
297	1436398_at	---	Mus musculus 12 days embryo eyeball cDNA, RIKEN full-length enriched library, clone:D230032A16 product:unknown EST, full insert sequence	Anterior	0.0126295
298	1419273_at	C80913	expressed sequence C80913	Posterior	0.012667
299	1417569_at	D15Ertd412e	DNA segment, Chr 15, ERATO Doi 412, expressed	Anterior	0.0126781
300	1428497_at	2810012K13Rik	RIKEN cDNA 2810012K13 gene	Posterior	0.0127666
301	1455551_at	Attp	signaling molecule ATTP	Anterior	0.0128261
302	1439477_at	Ube2b	ubiquitin-conjugating enzyme E2B, RAD6 homology (S. cerevisiae)	Posterior	0.0128507
303	1447923_at	---	Mus musculus 0 day neonate thymus cDNA, RIKEN full-length enriched library, clone:A430059H19 product:unclassifiable, full insert sequence	Posterior	0.0129536
304	1457559_at	---	---	Posterior	0.0130105
305	1435511_at	Syn2	synapsin II	Anterior	0.0131465
306	1416290_a_at	Psmc4	proteasome (prosome, macropain) 26S subunit, ATPase, 4	Posterior	0.0131668
307	1432693_at	---	Mus musculus adult male testis cDNA, RIKEN full-length enriched library, clone:4930517G19 product:unclassifiable, full insert sequence	Anterior	0.0132057
308	1446147_at	Rnpc2	RNA-binding region (RNP1, RRM) containing 2	Anterior	0.013258
309	1432627_at	---	Mus musculus 12 days embryo eyeball cDNA, RIKEN full-length enriched library, clone:D230019N01 product:unknown EST, full insert sequence	Anterior	0.0132922
310	1440830_at	8430401C09Rik	RIKEN cDNA 8430401C09 gene	Posterior	0.0133109
311	1429335_at	2700033G17Rik	RIKEN cDNA 2700033G17 gene	Posterior	0.013374
312	1440821_x_at	---	---	Anterior	0.013381
313	1419076_a_at	Brca2	breast cancer 2	Posterior	0.0133975
314	1432621_at	---	Mus musculus 8 days embryo whole body cDNA, RIKEN full-length enriched library, clone:5730410E19 product:unknown EST, full insert sequence	Anterior	0.0134625
315	1427062_at	9930104E21Rik	RIKEN cDNA 9930104E21 gene	Posterior	0.0135021
316	1443028_at	5430431G03Rik	RIKEN cDNA 5430431G03 gene	Anterior	0.0135667
317	1445811_at	---	Mus musculus 12 days embryo eyeball cDNA, RIKEN full-length enriched library, clone:D230018I05 product:hypothetical protein, full insert sequence	Anterior	0.0135854
318	1438468_at	---	Mus musculus similar to PRAMEl4 (LOC384075), mRNA	Anterior	0.0137377
319	1434025_at	Klf5	Kruppel-like factor 5	Anterior	0.0137512
320	1454139_at	---	Mus musculus adult male testis cDNA, RIKEN full-length enriched library, clone:4930405N21 product:unclassifiable, full insert sequence	Anterior	0.0137791
321	1433738_at	5730445M16Rik	RIKEN cDNA 5730445M16 gene	Posterior	0.0138191
322	1438096_a_at	Dtymk	deoxythymidylate kinase	Posterior	0.0138514
323	1448326_a_at	Crabp1	cellular retinoic acid binding protein I	Anterior	0.0139217
324	1431058_at	2600017A12Rik	RIKEN cDNA 2600017A12 gene	Posterior	0.0139289
325	1426628_at	BC004056	cDNA sequence BC004056	Posterior	0.0139293
326	1428029_a_at	C530002L11Rik	RIKEN cDNA C530002L11 gene	Posterior	0.0139656
327	1438030_at	---	Mus musculus similar to RAS guanyl releasing protein 3 (calcium and DAG-regulated); guanine nucleotide exchange factor for Rap1 (LOC240168), mRNA	Posterior	0.0140327
328	1457492_at	---	Mus musculus transcribed sequences	Posterior	0.0140609
329	1423965_at	Mic2l1	MIC2 (monoclonal Imperial Cancer Research Fund 2)-like 1	Posterior	0.014149
330	1447365_at	---	Mus musculus adult male spinal cord cDNA, RIKEN full-length enriched library, clone:A330019P12 product:hypothetical protein, full insert sequence	Anterior	0.0141703
331	1415728_at	Pabpn1	poly(A) binding protein, nuclear 1	Anterior	0.0141963
332	1437342_x_at	1810010L20Rik	RIKEN cDNA 1810010L20 gene	Posterior	0.0142076
333	1456606_a_at	Rpel1	RPEL repeat containing 1	Anterior	0.0142102
334	1422569_at	Yy1	YY1 transcription factor	Posterior	0.0142457
335	1460418_x_at	H2-T18	histocompatibility 2, T region locus 18	Anterior	0.0142519
336	1445788_at	---	Mus musculus transcribed sequence with weak similarity to protein ref:NP_081764.1 (M.musculus) RIKEN cDNA 5730493B19 [Mus musculus]	Anterior	0.014271
337	1435807_at	Cdc42	cell division cycle 42 homolog (S. cerevisiae)	Posterior	0.0142845
338	1447994_at	---	Mus musculus adult male testis cDNA, RIKEN full-length enriched library, clone:1700026B20 product:unknown EST, full insert sequence	Anterior	0.014294
339	1424399_at	Umpk	uridine monophosphate kinase	Posterior	0.0143241
340	1423113_a_at	Ube2d3	ubiquitin-conjugating enzyme E2D 3 (UBC4/5 homolog, yeast)	Posterior	0.0143354
341	1455795_at	B130024B19Rik	RIKEN cDNA B130024B19 gene	Posterior	0.0143802
342	1439681_at	---	Mus musculus transcribed sequence with weak similarity to protein sp:P10266 (H.sapiens) POL1_HUMAN Endogenous retrovirus HERV-K10 putative pol polyprotein [Includes: Reverse transcriptase ; Endonuclease]	Anterior	0.0144279
343	1453410_at	Angptl4	angiopoietin-like 4	Anterior	0.0144701
344	1452077_at	Ddx3y	DEAD (Asp-Glu-Ala-Asp) box polypeptide 3, Y-linked	Posterior	0.0144894
345	1424717_at	2510025F08Rik	RIKEN cDNA 2510025F08 gene	Posterior	0.0144936
346	1443830_x_at	---	---	Posterior	0.0145587
347	1445588_at	A130096K20	hypothetical protein A130096K20	Anterior	0.0145718
348	1442872_at	---	Mus musculus transcribed sequences	Anterior	0.014589
349	1416509_at	1810073M23Rik	RIKEN cDNA 1810073M23 gene	Posterior	0.0146182
350	1446874_at	---	Mus musculus transcribed sequences	Anterior	0.0146267
351	1433402_at	---	---	Anterior	0.0146335
352	1444072_at	---	Mus musculus transcribed sequence with moderate similarity to protein sp:P00722 (E. coli) BGAL_ECOLI Beta-galactosidase (Lactase)	Anterior	0.0146422
353	1443653_at	---	---	Anterior	0.0147467
354	1455206_at	Rps6ka3	ribosomal protein S6 kinase polypeptide 3	Posterior	0.0147496
355	1418201_at	AI194308	expressed sequence AI194308	Posterior	0.0147945
356	1435112_a_at	Atp5h	ATP synthase, H+ transporting, mitochondrial F0 complex, subunit d	Posterior	0.0148115
357	1452570_at	---	---	Anterior	0.0148425
358	1422488_at	Nxt1	NTF2-related export protein 1	Posterior	0.0148469
359	1437627_at	MGC69704	Unknown (protein for MGC:69704)	Posterior	0.0149459
360	1452078_a_at	Slc11a2	solute carrier family 11 (proton-coupled divalent metal ion transporters), member 2	Anterior	0.0150077
361	1418688_at	Calcr	calcitonin receptor	Anterior	0.015043
362	1418472_at	Aspa	aspartoacylase (aminoacylase) 2	Anterior	0.0150539
363	1455403_at	4932703L02Rik	RIKEN cDNA 4932703L02 gene	Posterior	0.0150851
364	1428263_a_at	Tceb2	transcription elongation factor B (SIII), polypeptide 2 (18 kDa, elongin B)	Posterior	0.0150851
365	1457939_at	4930525K21Rik	RIKEN cDNA 4930525K21 gene	Posterior	0.0151162
366	1437841_x_at	AI481750	expressed sequence AI481750	Anterior	0.0151289
367	1417069_a_at	Gmfb	glia maturation factor, beta	Posterior	0.0151942
368	1419790_at	---	Mus musculus 3 days neonate thymus cDNA, RIKEN full-length enriched library, clone:A630031E01 product:unclassifiable, full insert sequence	Anterior	0.0151999
369	1455283_x_at	---	Mus musculus transcribed sequence with moderate similarity to protein sp:O00217 (H.sapiens) NUIM_HUMAN NADH-ubiquinone oxidoreductase 23 kDa subunit, mitochondrial precursor (Complex I-23KD) (CI-23KD) (TYKY subunit)	Posterior	0.0152297
370	1457281_at	---	Mus musculus ES cells cDNA, RIKEN full-length enriched library, clone:C330022M23 product:unclassifiable, full insert sequence	Posterior	0.0152925
371	1447714_x_at	---	Mus musculus transcribed sequence with moderate similarity to protein sp:Q06055 (H.sapiens) AT92_HUMAN ATP synthase lipid-binding protein, mitochondrial precursor (ATP synthase proteolipid P2) (ATPase protein 9) (ATPase subunit C)	Anterior	0.0153905
372	1455959_s_at	Gclc	glutamate-cysteine ligase, catalytic subunit	Posterior	0.0154334
373	1429073_at	---	Mus musculus adult male tongue cDNA, RIKEN full-length enriched library, clone:2310007D07 product:unclassifiable, full insert sequence	Anterior	0.015436
374	1438159_x_at	Ndufv2	NADH dehydrogenase (ubiquinone) flavoprotein 2	Posterior	0.0154424
375	1447206_at	5530401C11Rik	RIKEN cDNA 5530401C11 gene	Anterior	0.0154966
376	1422904_at	Fmo2	flavin containing monooxygenase 2	Anterior	0.0154983
377	1437366_at	BC019560	cDNA sequence BC019560	Anterior	0.0155093
378	1447019_at	Cmah	cytidine monophospho-N-acetylneuraminic acid hydroxylase	Anterior	0.0155486
379	1428431_at	---	Mus musculus similar to hypothetical protein FLJ90798 (LOC382857), mRNA	Posterior	0.0155736
380	1416022_at	Fabp5	fatty acid binding protein 5, epidermal	Posterior	0.0156679
381	1454619_at	AI451006	expressed sequence AI451006	Anterior	0.0156797
382	1455213_at	---	Mus musculus adult male testis cDNA, RIKEN full-length enriched library, clone:4930488E11 product:THYMOSIN BETA-LIKE PROTEIN homolog [Rattus norvegicus], full insert sequence	Posterior	0.0157156
383	1447512_at	---	Mus musculus transcribed sequences	Anterior	0.0157197
384	1431727_at	2310010P21Rik	RIKEN cDNA 2310010P21 gene	Anterior	0.0157434
385	1460716_a_at	Cbfb	core binding factor beta	Posterior	0.0157692
386	1420380_at	Ccl2	chemokine (C-C motif) ligand 2	Anterior	0.0158534
387	1428073_a_at	Nup88	nucleoporin 88	Posterior	0.0158678
388	1437889_x_at	Bgn	biglycan	Anterior	0.0159073
389	1444724_at	---	Mus musculus transcribed sequences	Anterior	0.0159178
390	1448294_at	Litaf	LPS-induced TN factor	Anterior	0.0159406
391	1418515_at	---	Mus musculus 2 days pregnant adult female ovary cDNA, RIKEN full-length enriched library, clone:E330027A01 product:unknown EST, full insert sequence	Posterior	0.0159892
392	1447899_x_at	---	---	Anterior	0.0159973
393	1434555_at	Anp32a	acidic (leucine-rich) nuclear phosphoprotein 32 family, member A	Posterior	0.0160499
394	1458457_at	---	Mus musculus 0 day neonate kidney cDNA, RIKEN full-length enriched library, clone:D630022F07 product:hypothetical protein, full insert sequence	Anterior	0.0160744
395	1450909_at	Eif4e	eukaryotic translation initiation factor 4E	Posterior	0.0161145
396	1432487_at	4930405H06Rik	RIKEN cDNA 4930405H06 gene	Anterior	0.0161395
397	1431996_at	---	---	Anterior	0.0161491
398	1459410_at	---	Mus musculus transcribed sequences	Anterior	0.0163733
399	1416675_s_at	Plcd	phospholipase C, delta	Anterior	0.0163767
400	1416285_at	Ndufc1	NADH dehydrogenase (ubiquinone) 1, subcomplex unknown, 1	Posterior	0.0164326
401	1435650_at	Bral2	brain linked protein 2	Anterior	0.0164571
402	1429599_a_at	1110019K23Rik	RIKEN cDNA 1110019K23 gene	Posterior	0.016541
403	1443254_at	---	Mus musculus transcribed sequences	Anterior	0.0167328
404	1426673_at	Cdh3	cadherin 3	Anterior	0.0167638
405	1425495_at	Zfp62	zinc finger protein 62	Posterior	0.0167645
406	1443866_at	A930016D02Rik	RIKEN cDNA A930016D02 gene	Anterior	0.0167717
407	1421323_a_at	AA409541	expressed sequence AA409541	Posterior	0.0167735
408	1455204_at	1110020B03Rik	RIKEN cDNA 1110020B03 gene	Posterior	0.0168215
409	1433041_at	9530020D24Rik	RIKEN cDNA 9530020D24 gene	Anterior	0.0168868
410	1423095_s_at	AF229032	cDNA sequence AF229032	Posterior	0.0168984
411	1451669_at	Ppm1b	protein phosphatase 1B, magnesium dependent, beta isoform	Posterior	0.016946
412	1433718_a_at	Cbx1	chromobox homolog 1 (Drosophila HP1 beta)	Posterior	0.0169494
413	1448319_at	Akr1b3	aldo-keto reductase family 1, member B3 (aldose reductase)	Anterior	0.0169649
414	1452197_at	Smc4l1	SMC4 structural maintenance of chromosomes 4-like 1 (yeast)	Posterior	0.016966
415	1451817_at	C630029K18Rik	RIKEN cDNA C630029K18 gene	Anterior	0.0169915
416	1427200_at	Trabid	TRAF-binding protein	Anterior	0.0169973
417	1452193_a_at	Wasl	Wiskott-Aldrich syndrome-like (human)	Posterior	0.016999
418	1452237_at	Hrb	HIV-1 Rev binding protein	Posterior	0.0170277
419	1445157_at	---	Mus musculus transcribed sequences	Anterior	0.0170316
420	1418516_at	Mtf2	metal response element binding transcription factor 2	Posterior	0.0170658
421	1446567_at	---	Mus musculus transcribed sequences	Anterior	0.01707
422	1448399_at	AI591476	expressed sequence AI591476	Anterior	0.017098
423	1437907_a_at	Tbca	tubulin cofactor a	Posterior	0.0171516
424	1419033_at	---	Mus musculus transcribed sequence with weak similarity to protein pir:I58401 (M.musculus) I58401 protein-tyrosine kinase (EC 2.7.1.112) JAK3 - mouse	Posterior	0.0171738
425	1440067_at	---	Mus musculus transcribed sequences	Anterior	0.0171806
426	1449347_a_at	Xlr4	X-linked lymphocyte-regulated 4	Posterior	0.0172124
427	1430123_a_at	Akr1a4	aldo-keto reductase family 1, member A4 (aldehyde reductase)	Posterior	0.017313
428	1430795_at	---	Mus musculus adult male thymus cDNA, RIKEN full-length enriched library, clone:5830407F19 product:unknown EST, full insert sequence	Anterior	0.0173164
429	1440618_at	9130416B15	hypothetical protein 9130416B15	Anterior	0.0173259
430	1433401_at	---	---	Anterior	0.0174035
431	1441405_at	---	Mus musculus transcribed sequences	Anterior	0.0174215
432	1449471_at	Kcnmb4	potassium large conductance calcium-activated channel, subfamily M, beta member 4	Posterior	0.0174502
433	1427790_at	Adam1a	a disintegrin and metalloproteinase domain 1a	Anterior	0.0174949
434	1417375_at	Stk16	serine/threonine kinase 16	Anterior	0.0175704
435	1426510_at	C330023F11Rik	RIKEN cDNA C330023F11 gene	Posterior	0.0175809
436	1440294_at	---	Mus musculus transcribed sequence with weak similarity to protein ref:NP_570953.1 (M.musculus) CAMP [Mus musculus]	Anterior	0.0176263
437	1428982_at	---	Mus musculus 12 days embryo spinal ganglion cDNA, RIKEN full-length enriched library, clone:D130011C11 product:unknown EST, full insert sequence	Posterior	0.0177507
438	1442315_at	Foxd2	forkhead box D2	Anterior	0.0177576
439	1417661_at	2410008M22Rik	RIKEN cDNA 2410008M22 gene	Posterior	0.0178352
440	1450730_at	Hs2st1	heparan sulfate 2-O-sulfotransferase 1	Anterior	0.0178578
441	1455429_at	AI450540	expressed sequence AI450540	Posterior	0.0179964
442	1440079_at	---	Mus musculus adult male hypothalamus cDNA, RIKEN full-length enriched library, clone:A230025D19 product:unknown EST, full insert sequence	Anterior	0.0180057
443	1458467_at	---	Mus musculus 18-day embryo whole body cDNA, RIKEN full-length enriched library, clone:1110032D16 product:unknown EST, full insert sequence	Anterior	0.0180093
444	1428437_at	2700023B17Rik	RIKEN cDNA 2700023B17 gene	Posterior	0.0180119
445	1436619_at	---	Mus musculus 0 day neonate kidney cDNA, RIKEN full-length enriched library, clone:D630045M09 product:unknown EST, full insert sequence	Anterior	0.0180359
446	1437454_a_at	2310042M24Rik	RIKEN cDNA 2310042M24 gene	Posterior	0.0180719
447	1415901_at	Plod3	procollagen-lysine, 2-oxoglutarate 5-dioxygenase 3	Posterior	0.0182527
448	1419892_at	1300018I05Rik	RIKEN cDNA 1300018I05 gene	Posterior	0.0183642
449	1443998_at	---	Mus musculus transcribed sequences	Anterior	0.0183742
450	1421696_at	Pkhd1l1	polycystic kidney and hepatic disease 1-like 1	Anterior	0.0184633
451	1455078_at	---	Mus musculus transcribed sequence with moderate similarity to protein pdb:1LBG (E. coli) B Chain B, Lactose Operon Repressor Bound To 21-Base Pair Symmetric Operator Dna, Alpha Carbons Only	Posterior	0.018479
452	1441654_at	---	Mus musculus transcribed sequences	Anterior	0.0184872
453	1417834_at	Synj2bp	synaptojanin 2 binding protein	Posterior	0.018504
454	1416502_a_at	Preb	prolactin regulatory element binding	Anterior	0.0185507
455	1458534_at	D13Bwg1146e	DNA segment, Chr 13, Brigham & Women's Genetics 1146 expressed	Anterior	0.0185515
456	1440319_at	---	Mus musculus hypothetical LOC329207 (LOC329207), mRNA	Anterior	0.0186041
457	1426528_at	Nrp2	neuropilin 2	Anterior	0.0186415
458	1456076_at	Tdl	testis specific beta defensin-like	Anterior	0.0186677
459	1428971_at	5730405I09Rik	RIKEN cDNA 5730405I09 gene	Posterior	0.0186996
460	1446928_at	1700025B16Rik	RIKEN cDNA 1700025B16 gene	Anterior	0.0187424
461	1451392_at	C330008I15Rik	RIKEN cDNA C330008I15 gene	Posterior	0.018787
462	1453592_at	9430028I06Rik	RIKEN cDNA 9430028I06 gene	Anterior	0.0188135
463	1433694_at	---	Mus musculus 10 days neonate cortex cDNA, RIKEN full-length enriched library, clone:A830097M14 product:phosphodiesterase 3B, cGMP-inhibited, full insert sequence	Posterior	0.0188575
464	1428125_at	4921506J03Rik	RIKEN cDNA 4921506J03 gene	Posterior	0.0188611
465	1439040_at	BC049989	cDNA sequence BC049989	Posterior	0.0188821
466	1429057_at	1300019C06Rik	RIKEN cDNA 1300019C06 gene	Posterior	0.0189153
467	1433122_at	---	Mus musculus adult male hippocampus cDNA, RIKEN full-length enriched library, clone:2900069G24 product:unclassifiable, full insert sequence	Anterior	0.0189211
468	1429897_a_at	D16Ertd472e	DNA segment, Chr 16, ERATO Doi 472, expressed	Posterior	0.0189337
469	1447506_at	2610507B11Rik	RIKEN cDNA 2610507B11 gene	Anterior	0.0189437
470	1420793_at	Mup4	major urinary protein 4	Anterior	0.0189749
471	1439966_x_at	Sfxn2	sideroflexin 2	Posterior	0.0190537
472	1459991_at	4732465J09Rik	RIKEN cDNA 4732465J09 gene	Anterior	0.0190903
473	1427472_a_at	C8b	complement component 8, beta subunit	Anterior	0.0190994
474	1422491_a_at	Bnip2	BCL2/adenovirus E1B 19kDa-interacting protein 1, NIP2	Posterior	0.0191606
475	1424749_at	Wdfy1	WD40 and FYVE domain containing 1	Anterior	0.0191771
476	1428784_at	5031419I10Rik	RIKEN cDNA 5031419I10 gene	Anterior	0.019206
477	1422650_a_at	Riok3	RIO kinase 3 (yeast)	Posterior	0.0192302
478	1439155_at	Mettl1	methyltransferase-like 1	Posterior	0.0192423
479	1438855_x_at	Tnfaip2	tumor necrosis factor, alpha-induced protein 2	Anterior	0.0192735
480	1440834_at	C330021F16Rik	RIKEN cDNA C330021F16 gene	Anterior	0.0193115
481	1457285_at	---	Mus musculus transcribed sequence with weak similarity to protein ref:NP_081764.1 (M.musculus) RIKEN cDNA 5730493B19 [Mus musculus]	Posterior	0.0193561
482	1453992_at	Zpbp	zona pellucida binding protein	Anterior	0.0193738
483	1448134_at	Pald	paladin	Posterior	0.0193749
484	1437466_at	Alcam	activated leukocyte cell adhesion molecule	Anterior	0.0193781
485	1435843_x_at	Mrps9	mitochondrial ribosomal protein S9	Posterior	0.0193806
486	1458810_at	---	---	Anterior	0.0194421
487	1444345_at	---	Mus musculus transcribed sequences	Posterior	0.0194709
488	1433866_x_at	---	Mus musculus similar to MSP23 (LOC234882), mRNA	Posterior	0.0195815
489	1456618_at	Mark4	MAP/microtubule affinity-regulating kinase 4	Anterior	0.0197187
490	1450896_at	Arhgap5	Rho GTPase activating protein 5	Posterior	0.0198348
491	1418655_at	Galgt1	UDP-N-acetyl-alpha-D-galactosamine:(N-acetylneuraminyl)-galactosylglucosylceramide-beta-1, 4-N-acetylgalactosaminyltransferase	Anterior	0.0199534
492	1445476_at	---	Mus musculus, clone IMAGE:1313576, mRNA	Anterior	0.0199609
493	1438028_at	---	Mus musculus 0 day neonate lung cDNA, RIKEN full-length enriched library, clone:E030004D24 product:hypothetical Serine-rich region containing protein, full insert sequence	Posterior	0.0200459
494	1427919_at	1110039C07Rik	RIKEN cDNA 1110039C07 gene	Anterior	0.020053
495	1444448_at	---	Mus musculus transcribed sequences	Anterior	0.0200659
496	1446544_at	---	Mus musculus transcribed sequences	Anterior	0.0201213
497	1437181_at	Peli2	pellino 2	Posterior	0.0202183
498	1419945_s_at	Rab2	RAB2, member RAS oncogene family	Posterior	0.0202278
499	1459928_at	A630025C20Rik	RIKEN cDNA A630025C20 gene	Anterior	0.0202663
500	1442229_at	Slc25a21	solute carrier family 25 (mitochondrial oxodicarboxylate carrier), member 21	Posterior	0.0202744
501	1444040_at	D7Bwg0421e	DNA segment, Chr 7, Brigham & Women's Genetics 0421 expressed	Anterior	0.0202992
502	1452125_at	Thrap3	thyroid hormone receptor associated protein 3	Posterior	0.0203126
503	1439062_at	Kbtbd3	kelch repeat and BTB (POZ) domain containing 3	Posterior	0.0203159
504	1424313_a_at	Ndufs7	NADH dehydrogenase (ubiquinone) Fe-S protein 7	Posterior	0.0203516
505	1418430_at	Kif5b	kinesin family member 5B	Posterior	0.0203524
506	1459188_at	---	---	Anterior	0.0203878
507	1455013_at	Arih2	ariadne homolog 2 (Drosophila)	Posterior	0.0203947
508	1452144_a_at	Mrpl44	mitochondrial ribosomal protein L44	Posterior	0.0204946
509	1416796_at	Nck2	non-catalytic region of tyrosine kinase adaptor protein 2	Posterior	0.0205312
510	1425468_at	Plp	proteolipid protein (myelin)	Anterior	0.0205677
511	1438157_s_at	Nfkbia	nuclear factor of kappa light chain gene enhancer in B-cells inhibitor, alpha	Posterior	0.0205705
512	1422532_at	Xpc	xeroderma pigmentosum, complementation group C	Posterior	0.0206113
513	1419838_s_at	Stk18	serine/threonine kinase 18	Posterior	0.0206485
514	1426271_at	Smc5l1	SMC5 structural maintenance of chromosomes 5-like 1 (yeast)	Posterior	0.0206527
515	1455633_at	6030449J21	hypothetical protein 6030449J21	Posterior	0.0207126
516	1422948_s_at	Hist1h3a	histone 1, H3a	Posterior	0.0208619
517	1422861_s_at	1110001A05Rik	RIKEN cDNA 1110001A05 gene	Anterior	0.0208653
518	1431574_at	---	Mus musculus adult male testis cDNA, RIKEN full-length enriched library, clone:4930431H15 product:unclassifiable, full insert sequence	Anterior	0.0209007
519	1437225_x_at	Gnai3	guanine nucleotide binding protein, alpha inhibiting 3	Posterior	0.0209118
520	1446380_at	9430076C15Rik	RIKEN cDNA 9430076C15 gene	Anterior	0.0209231
521	1454525_at	2015-09-01	selenoprotein	Anterior	0.0209336
522	1421632_at	Kcnn3	potassium intermediate/small conductance calcium-activated channel, subfamily N, member 3	Anterior	0.0209376
523	1460509_at	---	Mus musculus adult male medulla oblongata cDNA, RIKEN full-length enriched library, clone:6330417G03 product:unknown EST, full insert sequence	Anterior	0.0209592
524	1431567_at	4933439J11Rik	RIKEN cDNA 4933439J11 gene	Anterior	0.0209856
525	1446031_at	---	---	Anterior	0.0210146
526	1452823_at	Gstk1	glutathione S-transferase kappa 1	Posterior	0.0210397
527	1442463_at	---	Mus musculus transcribed sequences	Anterior	0.0210536
528	1444643_at	---	Mus musculus transcribed sequences	Anterior	0.0210643
529	1441982_at	Taf7	TAF7 RNA polymerase II, TATA box binding protein (TBP)-associated factor	Anterior	0.0211238
530	1435533_s_at	4931417E21Rik	RIKEN cDNA 4931417E21 gene	Anterior	0.0211614
531	1434447_at	---	Mus musculus transcribed sequences	Posterior	0.0211871
532	1445405_at	---	Mus musculus 16 days neonate thymus cDNA, RIKEN full-length enriched library, clone:A130052K02 product:hypothetical protein, full insert sequence	Anterior	0.0212011
533	1439800_at	---	Mus musculus transcribed sequences	Anterior	0.021204
534	1460086_at	---	Mus musculus transcribed sequence with weak similarity to protein sp:P49744 (R.norvegicus) TSP4_RAT Thrombospondin 4 precursor	Anterior	0.0212147
535	1423760_at	Cd44	CD44 antigen	Anterior	0.0212304
536	1436544_at	Atp10d	ATPase, Class V, type 10D	Anterior	0.0212719
537	1445613_at	Nr2c2	nuclear receptor subfamily 2, group C, member 2	Anterior	0.0212742
538	1427942_at	Pamci	peptidylglycine alpha-amidating monooxygenase COOH-terminal interactor	Anterior	0.0212903
539	1458461_at	E330021D16Rik	RIKEN cDNA E330021D16 gene	Anterior	0.0212996
540	1446970_at	---	Mus musculus transcribed sequence with weak similarity to protein ref:NP_081764.1 (M.musculus) RIKEN cDNA 5730493B19 [Mus musculus]	Anterior	0.0213136
541	1442598_at	Prkrip1	Prkr interacting protein 1 (IL11 inducible)	Anterior	0.0214087
542	1450538_s_at	Cma2	chymase 2, mast cell	Anterior	0.0214623
543	1439775_at	---	Mus musculus 9 days embryo whole body cDNA, RIKEN full-length enriched library, clone:D030064D06 product:unknown EST, full insert sequence	Posterior	0.0214911
544	1428725_at	Miz1	Msx-interacting-zinc finger	Posterior	0.0215182
545	1446878_at	---	Mus musculus transcribed sequences	Anterior	0.0215196
546	1446855_at	---	Mus musculus transcribed sequences	Anterior	0.0215252
547	1450045_at	Srrm1	serine/arginine repetitive matrix 1	Anterior	0.021528
548	1456936_at	Cabp4	calcium binding protein 4	Anterior	0.0215879
549	1450053_at	1500031M22Rik	RIKEN cDNA 1500031M22 gene	Posterior	0.0215913
550	1454910_at	---	Mus musculus transcribed sequence with strong similarity to protein sp:P00722 (E. coli) BGAL_ECOLI Beta-galactosidase (Lactase)	Anterior	0.0215996
551	1417828_at	Aqp8	aquaporin 8	Anterior	0.0216384
552	1450371_at	Tshb	thyroid stimulating hormone, beta subunit	Anterior	0.0216394
553	1429383_at	3300002K07Rik	RIKEN cDNA 3300002K07 gene	Posterior	0.0216468
554	1434124_x_at	---	---	Posterior	0.0216954
555	1420269_at	---	Mus musculus 10 days embryo whole body cDNA, RIKEN full-length enriched library, clone:2610201A13 product:unknown EST, full insert sequence	Anterior	0.0217075
556	1456086_x_at	Pqbp1	polyglutamine binding protein 1	Posterior	0.0217242
557	1418785_at	Mapk8ip2	mitogen-activated protein kinase 8 interacting protein 2	Anterior	0.0217528
558	1433924_at	Peg3	paternally expressed 3	Posterior	0.0217544
559	1443684_at	Pspc1	paraspeckle protein 1	Posterior	0.0217623
560	1453551_at	Polq	polymerase (DNA directed), theta	Anterior	0.0218108
561	1425827_at	Nkx2-3	NK2 transcription factor related, locus 3 (Drosophila)	Anterior	0.0218344
562	1454739_at	Cdc27	cell division cycle 27 homolog (S. cerevisiae)	Posterior	0.0218709
563	1440612_at	9930104E21Rik	RIKEN cDNA 9930104E21 gene	Anterior	0.0218818
564	1446217_at	---	Mus musculus 16 days neonate cerebellum cDNA, RIKEN full-length enriched library, clone:9630058G16 product:hypothetical protein, full insert sequence	Anterior	0.0219005
565	1420905_at	Il17r	interleukin 17 receptor	Anterior	0.0219324
566	1437409_s_at	1190004A11Rik	RIKEN cDNA 1190004A11 gene	Anterior	0.0220796
567	1449748_at	---	Mus musculus transcribed sequences	Anterior	0.0221593
568	1433372_at	---	Mus musculus adult male pituitary gland cDNA, RIKEN full-length enriched library, clone:5330425B07 product:unclassifiable, full insert sequence	Anterior	0.0221839
569	1439847_s_at	---	Mus musculus 9.5 days embryo parthenogenote cDNA, RIKEN full-length enriched library, clone:B130052C06 product:unclassifiable, full insert sequence	Posterior	0.022202
570	1443176_at	Sfmbt2	Scm-like with four mbt domains 2	Anterior	0.0222267
571	1420954_a_at	Add1	adducin 1 (alpha)	Anterior	0.0222322
572	1417999_at	Itm2b	integral membrane protein 2B	Posterior	0.02228
573	1427570_at	1300011P19Rik	RIKEN cDNA 1300011P19 gene	Anterior	0.0223045
574	1438570_at	---	Mus musculus transcribed sequences	Anterior	0.0223086
575	1428262_s_at	---	---	Posterior	0.0223762
576	1439706_at	---	Mus musculus adult male spinal cord cDNA, RIKEN full-length enriched library, clone:A330106F07 product:unknown EST, full insert sequence	Anterior	0.0224781
577	1437528_x_at	A730017C20Rik	RIKEN cDNA A730017C20 gene	Posterior	0.0224985
578	1428326_s_at	Hrsp12	heat-responsive protein 12	Posterior	0.0225056
579	1436387_at	---	Mus musculus ES cells cDNA, RIKEN full-length enriched library, clone:C330006P03 product:unknown EST, full insert sequence	Posterior	0.0225285
580	1429841_at	---	Mus musculus 12 days embryo head cDNA, RIKEN full-length enriched library, clone:3000002B06 product:unknown EST, full insert sequence	Anterior	0.0225521
581	1425148_a_at	Snx6	sorting nexin 6	Posterior	0.0225787
582	1416950_at	E130304C20Rik	RIKEN cDNA E130304C20 gene	Posterior	0.0225858
583	1426323_x_at	Siva	Cd27 binding protein (Hindu God of destruction)	Posterior	0.0226006
584	1448598_at	Mmp17	matrix metalloproteinase 17	Anterior	0.0227506
585	1439488_at	AW907654	expressed sequence AW907654	Posterior	0.0227658
586	1420857_at	1700003F10Rik	RIKEN cDNA 1700003F10 gene	Anterior	0.0227882
587	1443641_at	---	Mus musculus transcribed sequence with weak similarity to protein ref:NP_081764.1 (M.musculus) RIKEN cDNA 5730493B19 [Mus musculus]	Anterior	0.0228255
588	1425687_at	Cflar	CASP8 and FADD-like apoptosis regulator	Anterior	0.0228501
589	1423250_a_at	Tgfb2	transforming growth factor, beta 2	Posterior	0.0228676
590	1417771_a_at	Psmc6	proteasome (prosome, macropain) 26S subunit, ATPase, 6	Posterior	0.0229283
591	1456480_at	9330186A19Rik	RIKEN cDNA 9330186A19 gene	Anterior	0.0229638
592	1425143_a_at	Ndufs1	NADH dehydrogenase (ubiquinone) Fe-S protein 1	Posterior	0.0230069
593	1419192_at	Il4i1	interleukin 4 induced 1	Anterior	0.0230437
594	1433885_at	A630053O10	hypothetical protein A630053O10	Posterior	0.0230809
595	1423591_at	1500031J01Rik	RIKEN cDNA 1500031J01 gene	Posterior	0.0231133
596	1445653_at	---	Mus musculus, clone IMAGE:5051870, mRNA	Anterior	0.0231282
597	1452648_at	Tbrg1	transforming growth factor beta regulated gene 1	Posterior	0.0231564
598	1442985_at	---	Mus musculus transcribed sequences	Anterior	0.0231589
599	1444729_at	---	Mus musculus transcribed sequences	Anterior	0.0231625
600	1424768_at	Cald1	caldesmon 1	Posterior	0.0232461
601	1458071_at	---	---	Anterior	0.0232473
602	1423383_a_at	Nrd1	nardilysin, N-arginine dibasic convertase, NRD convertase 1	Posterior	0.0232482
603	1432589_at	Tix1	triple homeobox 1	Anterior	0.0233079
604	1435478_at	Wdr26	WD repeat domain 26	Posterior	0.0233413
605	1436816_at	4832420O05Rik	RIKEN cDNA 4832420O05 gene	Posterior	0.0233717
606	1431226_a_at	2810430J06Rik	RIKEN cDNA 2810430J06 gene	Posterior	0.0234196
607	1433278_at	---	Mus musculus adult male thymus cDNA, RIKEN full-length enriched library, clone:5830440H09 product:unclassifiable, full insert sequence	Anterior	0.0234387
608	1426842_at	9130022A11Rik	RIKEN cDNA 9130022A11 gene	Posterior	0.0234533
609	1418885_a_at	Idh3b	isocitrate dehydrogenase 3 (NAD+) beta	Posterior	0.0234629
610	1460214_at	Pcp4	Purkinje cell protein 4	Posterior	0.0234668
611	1427982_s_at	Syne2	synaptic nuclear envelope 2	Posterior	0.023491
612	1428637_at	---	Mus musculus similar to DYRK2 protein (LOC380662), mRNA	Posterior	0.023549
613	1444004_at	---	Mus musculus 16 days neonate thymus cDNA, RIKEN full-length enriched library, clone:A130081B02 product:unknown EST, full insert sequence	Posterior	0.0235986
614	1416687_at	Plod2	procollagen lysine, 2-oxoglutarate 5-dioxygenase 2	Posterior	0.0236064
615	1452045_at	---	Mus musculus adult male diencephalon cDNA, RIKEN full-length enriched library, clone:9330157H23 product:inferred: Mus musculus, Similar to zinc finger protein 281, clone MGC:7737 IMAGE:3498439, mRNA, complete cds, full insert sequence	Posterior	0.0236111
616	1437669_x_at	Ccrl1	chemokine (C-C) receptor-like 1	Anterior	0.0236453
617	1428502_at	2010200J04Rik	RIKEN cDNA 2010200J04 gene	Posterior	0.0236525
618	1436869_at	Shh	sonic hedgehog	Anterior	0.0237235
619	1434650_at	9530006B08Rik	RIKEN cDNA 9530006B08 gene	Posterior	0.0237308
620	1458036_at	---	---	Anterior	0.0237367
621	1441656_at	---	Mus musculus 16 days embryo head cDNA, RIKEN full-length enriched library, clone:C130074H15 product:NEPRILYSIN-LIKE PEPTIDASE GAMMA homolog [Mus musculus], full insert sequence	Anterior	0.0237452
622	1433320_at	---	Mus musculus adult male testis cDNA, RIKEN full-length enriched library, clone:4930519N06 product:unclassifiable, full insert sequence	Anterior	0.0237621
623	1424818_at	Alg12	asparagine-linked glycosylation 12 homolog (yeast, alpha-1,6-mannosyltransferase)	Posterior	0.0237764
624	1437619_x_at	Ddr1	discoidin domain receptor family, member 1	Anterior	0.0238026
625	1418739_at	Sgk2	serum/glucocorticoid regulated kinase 2	Anterior	0.0238238
626	1427269_at	2610019N13Rik	RIKEN cDNA 2610019N13 gene	Posterior	0.0238777
627	1445006_at	---	Mus musculus transcribed sequences	Anterior	0.0239284
628	1454398_at	---	---	Anterior	0.0239553
629	1440826_s_at	2610002I17Rik	RIKEN cDNA 2610002I17 gene	Posterior	0.0239565
630	1441880_x_at	MGC30332	hypothetical protein MGC30332	Posterior	0.0239637
631	1418165_at	Itln	intelectin	Anterior	0.0240091
632	1439093_at	Osp94	osmotic stress protein	Anterior	0.0240983
633	1415849_s_at	Stmn1	stathmin 1	Posterior	0.0241513
634	1460679_at	1110039I09Rik	RIKEN cDNA 1110039I09 gene	Posterior	0.024158
635	1455105_at	Ptpn12	protein tyrosine phosphatase, non-receptor type 12	Posterior	0.024185
636	1417201_at	Nt5c2	5'-nucleotidase, cytosolic II	Posterior	0.0241859
637	1437933_at	Hhip	Hedgehog-interacting protein	Posterior	0.024218
638	1429507_at	Nkd1	naked cuticle 1 homolog (Drosophila)	Anterior	0.0242948
639	1423505_at	Tagln	transgelin	Anterior	0.0243095
640	1425469_a_at	---	---	Anterior	0.0243119
641	1458188_at	---	Mus musculus 13 days embryo lung cDNA, RIKEN full-length enriched library, clone:D430005I12 product:unclassifiable, full insert sequence	Anterior	0.0244083
642	1416746_at	H2afx	H2A histone family, member X	Posterior	0.0244099
643	1421849_at	Stag2	stromal antigen 2	Posterior	0.024413
644	1441536_at	Hmgcs1	3-hydroxy-3-methylglutaryl-Coenzyme A synthase 1	Anterior	0.0244261
645	1437874_s_at	A930009M04Rik	RIKEN cDNA A930009M04 gene	Posterior	0.0244303
646	1450711_at	Brd4	bromodomain containing 4	Posterior	0.0244717
647	1422162_at	Dcc	deleted in colorectal carcinoma	Anterior	0.0244744
648	1448423_at	1110014L17Rik	RIKEN cDNA 1110014L17 gene	Anterior	0.0244984
649	1430124_x_at	Akr1a4	aldo-keto reductase family 1, member A4 (aldehyde reductase)	Posterior	0.0245306
650	1420195_at	---	---	Anterior	0.0245371
651	1448284_a_at	Ndufc1	NADH dehydrogenase (ubiquinone) 1, subcomplex unknown, 1	Posterior	0.0246014
652	1422121_at	Oprd1	opioid receptor, delta 1	Anterior	0.024633
653	1422792_at	Pafah1b2	platelet-activating factor acetylhydrolase, isoform 1b, alpha2 subunit	Posterior	0.0246498
654	1416462_at	Gpiap1	GPI-anchored membrane protein 1	Posterior	0.024653
655	1426615_s_at	Ndr4	N-myc downstream regulated 4	Anterior	0.0246613
656	1449445_x_at	---	Mus musculus transcribed sequence with moderate similarity to protein ref:NP_079184.1 (H.sapiens) hypothetical protein FLJ12973 [Homo sapiens]	Posterior	0.0246639
657	1434987_at	Aldh2	aldehyde dehydrogenase 2, mitochondrial	Anterior	0.0246824
658	1423478_at	Prkcb	protein kinase C, beta	Anterior	0.024714
659	1423031_at	Maea	macrophage erythroblast attacher	Posterior	0.0247193
660	1420027_at	---	Mus musculus transcribed sequences	Anterior	0.0247194
661	1458934_at	---	Mus musculus 8 days embryo whole body cDNA, RIKEN full-length enriched library, clone:5730410M01 product:unclassifiable, full insert sequence	Anterior	0.0247221
662	1460116_s_at	---	Mus musculus transcribed sequences	Posterior	0.0247294
663	1428796_at	Bbx	bobby sox homolog (Drosophila)	Posterior	0.0247461
664	1449871_at	Tbx18	T-box18	Anterior	0.024812
665	1452131_at	Snrpb2	U2 small nuclear ribonucleoprotein B	Anterior	0.0248609
666	1439456_x_at	Atp6ap2	ATPase, H+ transporting, lysosomal accessory protein 2	Posterior	0.0248772
667	1456273_x_at	---	Mus musculus transcribed sequence with weak similarity to protein pir:T17255 (H.sapiens) T17255 hypothetical protein DKFZp586O1822.1 - human (fragment)	Anterior	0.0249331
668	1446737_a_at	Hook3	hook homolog 3 (Drosophila)	Posterior	0.0249454
669	1436239_at	Slc5a5	solute carrier family 5 (sodium iodide symporter), member 5	Anterior	0.0249466
670	1437334_x_at	Parn	poly(A)-specific ribonuclease (deadenylation nuclease)	Posterior	0.0249606
671	1439361_at	---	Mus musculus transcribed sequences	Anterior	0.0249659
672	1441529_at	---	Mus musculus transcribed sequences	Anterior	0.0249907
673	1459169_at	---	---	Anterior	0.0250195
674	1457816_at	---	---	Anterior	0.0250302
675	1422534_at	Akap9	A kinase (PRKA) anchor protein (yotiao) 9	Anterior	0.0250525
676	1422547_at	Ranbp1	RAN binding protein 1	Posterior	0.0250806
677	1426129_at	Brms1	breast cancer metastasis-suppressor 1	Anterior	0.0251453
678	1450340_a_at	Clcnk1l	chloride channel K1-like	Anterior	0.0251467
679	1446591_at	---	Mus musculus LOC380842 (LOC380842), mRNA	Anterior	0.0251532
680	1443445_at	---	Mus musculus transcribed sequences	Anterior	0.0251643
681	1426922_s_at	Hrb	HIV-1 Rev binding protein	Posterior	0.0251791
682	1435181_at	AI461788	expressed sequence AI461788	Posterior	0.0251861
683	1433425_at	1700101I19Rik	RIKEN cDNA 1700101I19 gene	Anterior	0.0251918
684	1419638_at	Efnb2	ephrin B2	Posterior	0.0252004
685	1437783_x_at	Tmem4	transmembrane protein 4	Posterior	0.0252328
686	1420103_at	---	---	Anterior	0.0253571
687	1458592_at	---	Mus musculus transcribed sequences	Anterior	0.0253842
688	1428369_s_at	5530401C11Rik	RIKEN cDNA 5530401C11 gene	Posterior	0.0254014
689	1457103_at	---	Mus musculus transcribed sequences	Anterior	0.0254168
690	1443481_at	Tube1	epsilon-tubulin 1	Anterior	0.0254332
691	1440627_at	Atp8a2	ATPase, aminophospholipid transporter-like, class I, type 8A, member 2	Anterior	0.0254407
692	1426594_at	6030440G05Rik	RIKEN cDNA 6030440G05 gene	Anterior	0.025445
693	1442413_at	Kcna1	potassium voltage-gated channel, shaker-related subfamily, member 1	Anterior	0.0254463
694	1427409_at	BC019560	cDNA sequence BC019560	Anterior	0.0255242
695	1445163_at	---	Mus musculus transcribed sequences	Anterior	0.0255258
696	1425410_at	1810034M08Rik	RIKEN cDNA 1810034M08 gene	Anterior	0.02558
697	1435332_at	---	Mus musculus transcribed sequences	Anterior	0.0255833
698	1457893_at	---	Mus musculus 15 days embryo head cDNA, RIKEN full-length enriched library, clone:D930001D08 product:unknown EST, full insert sequence	Anterior	0.0255966
699	1427115_at	Myh3	myosin, heavy polypeptide 3, skeletal muscle, embryonic	Anterior	0.0256039
700	1443409_at	---	---	Anterior	0.0256648
701	1418286_a_at	Efnb1	ephrin B1	Anterior	0.0256751
702	1455090_at	Angptl2	angiopoietin-like 2	Posterior	0.0256902
703	1450427_at	Chrna6	cholinergic receptor, nicotinic, alpha polypeptide 6	Anterior	0.0258257
704	1420856_a_at	1700003F10Rik	RIKEN cDNA 1700003F10 gene	Anterior	0.0258262
705	1439288_at	0710005I19Rik	RIKEN cDNA 0710005I19 gene	Anterior	0.0258538
706	1441398_at	Tm7sf1	transmembrane 7 superfamily member 1	Anterior	0.0258668
707	1453629_at	---	Mus musculus 2 days neonate thymus thymic cells cDNA, RIKEN full-length enriched library, clone:E430013F19 product:unknown EST, full insert sequence	Anterior	0.0258879
708	1453762_at	1810012I05Rik	RIKEN cDNA 1810012I05 gene	Anterior	0.0259212
709	1435620_at	1190002J23Rik	RIKEN cDNA 1190002J23 gene	Posterior	0.0259601
710	1437308_s_at	F2r	coagulation factor II (thrombin) receptor	Posterior	0.0259779
711	1416678_at	Cops3	COP9 (constitutive photomorphogenic) homolog, subunit 3 (Arabidopsis thaliana)	Posterior	0.0259863
712	1439455_x_at	Cappa1	capping protein alpha 1	Posterior	0.0260164
713	1426642_at	Fn1	fibronectin 1	Posterior	0.0260184
714	1456555_at	4933401K09Rik	RIKEN cDNA 4933401K09 gene	Anterior	0.026045
715	1439238_at	AI551766	expressed sequence AI551766	Anterior	0.0260655
716	1454327_at	---	Mus musculus adult male testis cDNA, RIKEN full-length enriched library, clone:4933430H06 product:unclassifiable, full insert sequence	Anterior	0.0260979
717	1438331_at	---	Mus musculus transcribed sequences	Anterior	0.0262016
718	1420205_at	---	---	Anterior	0.0262149
719	1433422_at	Nr4a2	nuclear receptor subfamily 4, group A, member 2	Anterior	0.026265
720	1444778_at	---	Mus musculus adult male cortex cDNA, RIKEN full-length enriched library, clone:B530002E20 product:septin 3, full insert sequence	Anterior	0.026279
721	1428224_at	Hnrpdl	heterogeneous nuclear ribonucleoprotein D-like	Posterior	0.0263092
722	1442026_at	---	Mus musculus similar to mPLZF(B)=promyelocytic leukemia zinc finger protein {alternatively spliced} (LOC235320), mRNA	Anterior	0.0263254
723	1453497_a_at	Piga	phosphatidylinositol glycan, class A	Anterior	0.0263536
724	1460462_at	2810046C01Rik	RIKEN cDNA 2810046C01 gene	Anterior	0.0264075
725	1460700_at	Stat3	signal transducer and activator of transcription 3	Posterior	0.0264132
726	1419164_at	Zfp260	zinc finger protein 260	Posterior	0.0264299
727	1447598_x_at	---	Mus musculus transcribed sequences	Anterior	0.0264413
728	1442678_at	2510006D16Rik	RIKEN cDNA 2510006D16 gene	Anterior	0.0264992
729	1416429_a_at	Cat	catalase	Posterior	0.0265001
730	1422742_at	Hivep1	human immunodeficiency virus type I enhancer binding protein 1	Posterior	0.0265236
731	1423445_at	Rock1	Rho-associated coiled-coil forming kinase 1	Posterior	0.0265311
732	1421307_at	Car13	carbonic anhydrase 13	Posterior	0.026559
733	1443787_x_at	Casp14	caspase 14	Anterior	0.0265669
734	1454348_at	---	Mus musculus adult male testis cDNA, RIKEN full-length enriched library, clone:4933407C09 product:unclassifiable, full insert sequence	Anterior	0.0265694
735	1445607_at	---	Mus musculus adult retina cDNA, RIKEN full-length enriched library, clone:A930009G19 product:unknown EST, full insert sequence	Anterior	0.0267102
736	1449699_s_at	C330027C09Rik	RIKEN cDNA C330027C09 gene	Posterior	0.0267192
737	1423083_at	Rab33b	RAB33B, member of RAS oncogene family	Posterior	0.0267305
738	1417919_at	Ppp1r7	protein phosphatase 1, regulatory (inhibitor) subunit 7	Posterior	0.0267543
739	1448295_at	D13Wsu50e	DNA segment, Chr 13, Wayne State University 50, expressed	Posterior	0.0267912
740	1437827_s_at	Pfpl	pore forming protein-like	Anterior	0.0267988
741	1423188_a_at	6720456B07Rik	RIKEN cDNA 6720456B07 gene	Posterior	0.0268041
742	1458194_at	---	Mus musculus transcribed sequences	Anterior	0.0268066
743	1446408_at	Hoxa10	homeo box A10	Anterior	0.026844
744	1421790_a_at	Kcnab3	potassium voltage-gated channel, shaker-related subfamily, beta member 3	Anterior	0.0268496
745	1445623_at	---	Mus musculus transcribed sequences	Anterior	0.0268643
746	1425289_a_at	Cr2	complement receptor 2	Anterior	0.0268833
747	1415715_at	Slbp	stem-loop binding protein	Posterior	0.0268846
748	1445582_at	---	Mus musculus 7 days neonate cerebellum cDNA, RIKEN full-length enriched library, clone:A730006J15 product:hypothetical protein, full insert sequence	Anterior	0.0269107
749	1415735_at	Ddb1	damage specific DNA binding protein 1	Posterior	0.0269382
750	1427298_at	Npn1	neoplastic progression 1	Posterior	0.0269634
751	1452659_at	Dek	DEK oncogene (DNA binding)	Posterior	0.0269658
752	1435174_at	C230004D03Rik	RIKEN cDNA C230004D03 gene	Posterior	0.0269887
753	1432574_at	---	Mus musculus adult male testis cDNA, RIKEN full-length enriched library, clone:4930548F15 product:unknown EST, full insert sequence	Anterior	0.027037
754	1421978_at	Gad2	glutamic acid decarboxylase 2	Anterior	0.0270895
755	1416166_a_at	Prdx4	peroxiredoxin 4	Posterior	0.0271057
756	1448577_x_at	Syngr2	synaptogyrin 2	Anterior	0.0271444
757	1449110_at	Arhb	ras homolog gene family, member B	Anterior	0.0271586
758	1457056_at	---	Mus musculus transcribed sequences	Anterior	0.0272033
759	1439510_at	3300001M08Rik	RIKEN cDNA 3300001M08 gene	Posterior	0.027216
760	1449186_at	Bag4	BCL2-associated athanogene 4	Posterior	0.0272187
761	1423462_at	Map3k7ip2	mitogen-activated protein kinase kinase kinase 7 interacting protein 2	Posterior	0.0272831
762	1456552_at	---	Mus musculus transcribed sequences	Anterior	0.0272888
763	1424113_at	Lamb1-1	laminin B1 subunit 1	Anterior	0.0272966
764	1419822_at	Eif3s6	eukaryotic translation initiation factor 3, subunit 6	Anterior	0.0273237
765	1416143_at	Atp5j	ATP synthase, H+ transporting, mitochondrial F0 complex, subunit F	Posterior	0.027379
766	1452114_s_at	Igfbp5	insulin-like growth factor binding protein 5	Posterior	0.0273982
767	1429144_at	2310032D16Rik	RIKEN cDNA 2310032D16 gene	Posterior	0.0274267
768	1457416_at	---	Mus musculus transcribed sequences	Anterior	0.0274399
769	1428328_at	Nup50	nucleoporin 50	Posterior	0.0274519
770	1426877_a_at	2610016F04Rik	RIKEN cDNA 2610016F04 gene	Posterior	0.0274998
771	1434438_at	Samhd1	SAM domain and HD domain, 1	Posterior	0.0275102
772	1441146_at	---	Mus musculus transcribed sequences	Anterior	0.0275313
773	1421398_at	Trim7	tripartite motif protein 7	Anterior	0.0275546
774	1427926_at	Kns2	kinesin 2	Anterior	0.0275683
775	1434355_at	LOC170938	zinc finger protein s11-6	Posterior	0.0275977
776	1426113_x_at	---	Mus musculus adult male thymus cDNA, RIKEN full-length enriched library, clone:5830404G23 product:T-cell receptor alpha chain precursor V-J region (TA72) (fragment) homolog [Mus musculus], full insert sequence	Anterior	0.0276089
777	1455203_at	---	Mus musculus 15 days embryo head cDNA, RIKEN full-length enriched library, clone:D930010E11 product:unknown EST, full insert sequence	Anterior	0.0276184
778	1420973_at	Desrt	developmentally and sexually retarded with transient immune abnormalities	Posterior	0.0276913
779	1459383_at	---	Mus musculus, Similar to hypothetical protein FLJ90036, clone IMAGE:6333379, mRNA	Anterior	0.0277002
780	1427025_at	D8Ertd531e	DNA segment, Chr 8, ERATO Doi 531, expressed	Anterior	0.0277069
781	1449823_at	Dach2	dachshund 2 (Drosophila)	Posterior	0.0277792
782	1419089_at	Timp3	tissue inhibitor of metalloproteinase 3	Posterior	0.0277815
783	1417343_at	Fxyd6	FXYD domain-containing ion transport regulator 6	Posterior	0.0277958
784	1415976_a_at	Carhsp1	calcium regulated heat stable protein 1	Posterior	0.0277982
785	1440805_at	---	Mus musculus transcribed sequences	Anterior	0.0279213
786	1420731_a_at	Csrp2	cysteine and glycine-rich protein 2	Posterior	0.0279789
787	1425540_at	Otc	ornithine transcarbamylase	Anterior	0.0279835
788	1453160_at	---	Mus musculus 12 days embryo spinal ganglion cDNA, RIKEN full-length enriched library, clone:D130043G20 product:unknown EST, full insert sequence	Posterior	0.028049
789	1435756_at	D930033N23Rik	RIKEN cDNA D930033N23 gene	Anterior	0.0280537
790	1426389_at	E030025C11Rik	RIKEN cDNA E030025C11 gene	Anterior	0.028096
791	1426425_at	2410174K12Rik	RIKEN cDNA 2410174K12 gene	Posterior	0.0281186
792	1452525_a_at	Nf1	neurofibromatosis 1	Anterior	0.028131
793	1421796_a_at	Efna5	ephrin A5	Anterior	0.0281684
794	1455418_at	---	Mus musculus transcribed sequences	Posterior	0.0281991
795	1453286_at	Plxna2	plexin A2	Posterior	0.028228
796	1444950_at	4930518A03Rik	RIKEN cDNA 4930518A03 gene	Anterior	0.0282587
797	1416616_s_at	Clpp	caseinolytic protease, ATP-dependent, proteolytic subunit homolog (E. coli)	Posterior	0.0282995
798	1434942_at	2610101J03Rik	RIKEN cDNA 2610101J03 gene	Posterior	0.028306
799	1417512_at	Evi5	ecotropic viral integration site 5	Posterior	0.0283376
800	1459555_at	---	Mus musculus transcribed sequences	Anterior	0.0283586
801	1456387_at	Nol4	nucleolar protein 4	Anterior	0.0283602
802	1446968_at	Picalm	phosphatidylinositol binding clathrin assembly protein	Anterior	0.0283726
803	1458286_at	---	Mus musculus transcribed sequences	Anterior	0.0283769
804	1437720_at	Lgtn	ligatin	Anterior	0.0284112
805	1429601_x_at	1110019K23Rik	RIKEN cDNA 1110019K23 gene	Posterior	0.0284154
806	1430570_at	Kynu	kynureninase (L-kynurenine hydrolase)	Anterior	0.0285357
807	1422620_s_at	Ppap2a	phosphatidic acid phosphatase 2a	Posterior	0.0285446
808	1444817_at	---	Mus musculus transcribed sequences	Anterior	0.0285743
809	1428119_a_at	Rap2c	RAP2C, member of RAS oncogene family	Posterior	0.0285872
810	1438682_at	C530050K14	hypothetical protein C530050K14	Posterior	0.0286406
811	1427171_at	9230110M18Rik	RIKEN cDNA 9230110M18 gene	Posterior	0.0286599
812	1419641_at	Purb	purine rich element binding protein B	Posterior	0.0286958
813	1457342_at	A630026H08Rik	RIKEN cDNA A630026H08 gene	Anterior	0.0287113
814	1425165_at	Gzmn	granzyme N	Anterior	0.0287311
815	1457866_at	---	Mus musculus transcribed sequences	Anterior	0.0287679
816	1427394_at	---	Mus musculus Peg8/Igf2as mRNA, imprinting gene.	Posterior	0.0287794
817	1431675_a_at	Gtf2i	general transcription factor II I	Anterior	0.0288109
818	1455865_at	Insm1	insulinoma-associated 1	Anterior	0.0289088
819	1452769_at	3732413I11Rik	RIKEN cDNA 3732413I11 gene	Posterior	0.0289149
820	1420155_at	---	---	Anterior	0.0289224
821	1421388_at	Mef2d	myocyte enhancer factor 2D	Anterior	0.0289243
822	1445271_at	9230105E10Rik	RIKEN cDNA 9230105E10 gene	Anterior	0.028942
823	1443687_x_at	H2-DMb1	histocompatibility 2, class II, locus Mb1	Anterior	0.0289456
824	1433586_at	1110059F19Rik	RIKEN cDNA 1110059F19 gene	Posterior	0.0289498
825	1444619_x_at	Psmb8	proteosome (prosome, macropain) subunit, beta type 8 (large multifunctional protease 7)	Anterior	0.0289517
826	1418684_at	2310012P17Rik	RIKEN cDNA 2310012P17 gene	Anterior	0.0289681
827	1454937_at	B630005N14Rik	RIKEN cDNA B630005N14 gene	Posterior	0.0290202
828	1430414_at	---	Mus musculus 15 days embryo head cDNA, RIKEN full-length enriched library, clone:D930022F02 product:unknown EST, full insert sequence	Anterior	0.0290243
829	1458881_at	---	Mus musculus 16 days neonate thymus cDNA, RIKEN full-length enriched library, clone:A130090J11 product:unknown EST, full insert sequence	Anterior	0.0290523
830	1424971_at	2600001J17Rik	RIKEN cDNA 2600001J17 gene	Posterior	0.0290601
831	1441138_at	Foxn2	forkhead box N2	Anterior	0.0290647
832	1431726_a_at	5530601I19Rik	RIKEN cDNA 5530601I19 gene	Anterior	0.0291355
833	1454925_x_at	Mor2	malate dehydrogenase, soluble	Posterior	0.0291442
834	1457363_at	---	Mus musculus adult male liver tumor cDNA, RIKEN full-length enriched library, clone:C730033F21 product:unknown EST, full insert sequence	Anterior	0.0291853
835	1434816_at	Vps33a	vacuolar protein sorting 33A (yeast)	Posterior	0.0291934
836	1422317_a_at	Il1rl1	interleukin 1 receptor-like 1	Anterior	0.0291976
837	1425249_a_at	Tyro3	TYRO3 protein tyrosine kinase 3	Anterior	0.0292234
838	1453688_at	3230401L03Rik	RIKEN cDNA 3230401L03 gene	Posterior	0.0292439
839	1440691_at	---	Mus musculus transcribed sequence with weak similarity to protein prf:2018199A (E. coli) 2018199A beta lactamase IRT-4 [Escherichia coli]	Anterior	0.0292733
840	1460530_at	---	Mus musculus adult male testis cDNA, RIKEN full-length enriched library, clone:4933416A02 product:unclassifiable, full insert sequence	Anterior	0.0292778
841	1451715_at	Mafb	v-maf musculoaponeurotic fibrosarcoma oncogene family, protein B (avian)	Anterior	0.0292848
842	1435932_at	Hps6	Hermansky-Pudlak syndrome 6	Anterior	0.0293917
843	1448726_at	0610007H10Rik	RIKEN cDNA 0610007H10 gene	Posterior	0.0294145
844	1421177_at	9030625G08Rik	RIKEN cDNA 9030625G08 gene	Posterior	0.0294154
845	1437014_x_at	Prdx1	peroxiredoxin 1	Posterior	0.0294279
846	1426752_at	Jade1	Jade1 PHD finger protein	Posterior	0.0294379
847	1437818_at	---	Mus musculus transcribed sequences	Anterior	0.0294408
848	1428531_at	5930412E23Rik	RIKEN cDNA 5930412E23 gene	Posterior	0.0294668
849	1454014_a_at	Mkks	McKusick-Kaufman syndrome protein	Anterior	0.02948
850	1439752_at	---	Mus musculus similar to FKSG89 (LOC234155), mRNA	Anterior	0.029501
851	1424659_at	Slit2	slit homolog 2 (Drosophila)	Posterior	0.0295627
