# Supplementary material for: Extensive molecular differences between anterior- and posterior-half-sclerotomes underlie somite polarity and spinal nerve segmentation
Source: BMC Dev Biol. 2009 May 22;9:30. doi: 10.1186/1471-213X-9-30 (PMC2693541; doi:10.1186/1471-213X-9-30)
Supplement: Additional file 7 — Functional categorization of differentially-expressed genes. Table showing terms for biological processes that show a significant probability of enrichment relative to the genome for the first 175 genes as determined by DAVID. [file 1471-213X-9-30-S7.xls]

## Sheet: Sheet1
Additional File 7
Functional categorization of differentially-expressed genes using DAVID
Keyword	Group	Orientation	p < 0.001	David ID Count	% David IDs	p	Fold enrichment of whole genome
SP_PIR_KEYWORDS	nuclear protein	Posterior	yes	30	0.24	8.43e-07	2.64
SP_PIR_KEYWORDS	phosphorylation	Posterior	yes	20	0.16	2.07e-05	3.03
GOTERM_CC_ALL	protein complex	Posterior	yes	26	0.208	6.21e-05	2.3
GOTERM_CC_ALL	nucleus	Posterior	yes	38	0.304	9.11e-05	1.8
SP_PIR_KEYWORDS	transcription regulation	Posterior	yes	16	0.128	0.000118	3.18
GOTERM_MF_ALL	RNA binding	Posterior	yes	11	0.088	0.000142	4.52
GOTERM_BP_ALL	nucleobase, nucleoside, nucleotide and nucleic acid metabolism	Posterior	yes	33	0.264	0.000147	1.9
GOTERM_MF_ALL	nucleic acid binding	Posterior	yes	31	0.248	0.000179	1.95
GOTERM_BP_ALL	regulation of cellular physiological process	Posterior	yes	32	0.256	0.000206	1.9
SP_PIR_KEYWORDS	developmental protein	Posterior	yes	10	0.08	0.000253	4.71
GOTERM_BP_ALL	regulation of metabolism	Posterior	yes	27	0.216	0.00026	2.06
SP_PIR_KEYWORDS	dna-binding	Posterior	yes	15	0.12	0.000263	3.11
SP_PIR_KEYWORDS	transcription	Posterior	yes	15	0.12	0.000289	3.09
GOTERM_BP_ALL	regulation of transcription	Posterior	yes	25	0.2	0.000294	2.13
GOTERM_BP_ALL	regulation of nucleobase, nucleoside, nucleotide and nucleic acid metabolism	Posterior	yes	25	0.2	0.000355	2.11
GOTERM_BP_ALL	regulation of cellular metabolism	Posterior	yes	26	0.208	0.000377	2.05
GOTERM_BP_ALL	regulation of physiological process	Posterior	yes	32	0.256	0.000402	1.83
GOTERM_BP_ALL	transcription	Posterior	yes	25	0.2	0.000467	2.07
GOTERM_BP_ALL	regulation of cellular process	Posterior	yes	32	0.256	0.000495	1.81
GOTERM_CC_ALL	nucleoplasm	Posterior	yes	11	0.088	0.000613	3.75
GOTERM_MF_ALL	protein binding	Posterior	yes	35	0.28	0.000763	1.7
GOTERM_MF_ALL	DNA binding	Posterior	yes	21	0.168	0.000836	2.2
GOTERM_BP_ALL	regulation of biological process	Posterior	yes	33	0.264	0.000848	1.73
GOTERM_BP_ALL	regulation of cellular process	Anterior	yes	16	0.2424	0.000863	2.33
GOTERM_BP_ALL	regulation of transcription, DNA-dependent	Posterior	yes	23	0.184	0.000971	2.06
SP_PIR_KEYWORDS	rna-binding	Posterior	yes	8	0.064	0.000993	5.05
GOTERM_BP_ALL	transcription, DNA-dependent	Posterior		23	0.184	0.00118704	2.03
GOTERM_CC_ALL	intracellular membrane-bound organelle	Posterior		47	0.376	0.0012864	1.46
GOTERM_CC_ALL	membrane-bound organelle	Posterior		47	0.376	0.00134778	1.45
GOTERM_BP_ALL	regulation of cellular physiological process	Anterior		15	0.2273	0.00178907	2.29
GOTERM_CC_ALL	transcription factor complex	Posterior		9	0.072	0.00194012	3.91
GOTERM_BP_ALL	regulation of biological process	Anterior		16	0.2424	0.00195115	2.16
GOTERM_BP_ALL	regulation of physiological process	Anterior		15	0.2273	0.00256299	2.21
GOTERM_CC_ALL	intracellular	Posterior		57	0.456	0.00258577	1.32
GOTERM_BP_ALL	cellular metabolism	Posterior		52	0.416	0.00285667	1.36
GOTERM_CC_ALL	nuclear lumen	Posterior		11	0.088	0.00294222	3.04
BIOCARTA	m_41bbPathway:The 4-1BB-dependent immune response	Posterior		4	0.032	0.00310194	12.39
SP_PIR_KEYWORDS	differentiation	Posterior		6	0.048	0.00321954	5.98
GOTERM_BP_ALL	primary metabolism	Posterior		50	0.4	0.00334935	1.37
GOTERM_CC_ALL	intracellular organelle	Posterior		50	0.4	0.00399662	1.36
GOTERM_CC_ALL	organelle	Posterior		50	0.4	0.00414665	1.35
SP_PIR_KEYWORDS	ubl conjugation pathway	Posterior		6	0.048	0.00435401	5.57
SP_PIR_KEYWORDS	membrane	Posterior		23	0.184	0.00496864	1.83
GOTERM_MF_ALL	transcription regulator activity	Posterior		14	0.112	0.00513939	2.37
GOTERM_BP_ALL	cellular physiological process	Posterior		67	0.536	0.00522956	1.21
GOTERM_CC_ALL	cell	Anterior		34	0.5152	0.00555855	1.17
SP_PIR_KEYWORDS	transforming protein	Posterior		3	0.024	0.00618798	25.15
GOTERM_CC_ALL	membrane-enclosed lumen	Posterior		11	0.088	0.00730735	2.67
GOTERM_CC_ALL	organelle lumen	Posterior		11	0.088	0.00730735	2.67
GOTERM_BP_ALL	cell organization and biogenesis	Posterior		19	0.152	0.00833587	1.89
GOTERM_BP_ALL	metabolism	Posterior		53	0.424	0.00876678	1.29
GOTERM_MF_ALL	binding	Posterior		67	0.536	0.00903593	1.2
SP_PIR_KEYWORDS	repressor	Posterior		5	0.04	0.00905393	6.08
GOTERM_BP_ALL	cell differentiation	Posterior		12	0.096	0.0100244	2.4
SP_PIR_KEYWORDS	phosphorylation	Anterior		9	0.1364	0.0105513	2.85
GOTERM_BP_ALL	biopolymer metabolism	Anterior		12	0.1818	0.010615	2.21
GOTERM_BP_ALL	intracellular transport	Posterior		10	0.08	0.0110757	2.69
GOTERM_MF_ALL	binding	Anterior		35	0.5303	0.0111	1.28
GOTERM_BP_ALL	establishment of cellular localization	Posterior		10	0.08	0.0114904	2.67
GOTERM_BP_ALL	morphogenesis	Posterior		12	0.096	0.0120843	2.34
GOTERM_BP_ALL	cellular localization	Posterior		10	0.08	0.0121343	2.65
SP_PIR_KEYWORDS	transmembrane	Anterior		13	0.197	0.0122	2.12
GOTERM_BP_ALL	regulation of cell proliferation	Posterior		6	0.048	0.0122853	4.31
GOTERM_BP_ALL	development	Posterior		20	0.16	0.0126977	1.77
GOTERM_BP_ALL	cellular physiological process	Anterior		28	0.4242	0.0138526	1.3
GOTERM_MF_ALL	ligase activity, forming carbon-nitrogen bonds	Posterior		6	0.048	0.0143073	4.15
SP_PIR_KEYWORDS	prenylation	Posterior		4	0.032	0.0147962	7.72
SP_PIR_KEYWORDS	alternative splicing	Posterior		16	0.128	0.0150836	1.94
GOTERM_BP_ALL	nuclear transport	Posterior		4	0.032	0.0155668	7.54
INTERPRO_NAME	IPR001487:Bromodomain	Posterior		3	0.024	0.0164264	15.13
INTERPRO_NAME	IPR004087:KH	Posterior		3	0.024	0.0164264	15.13
SP_PIR_KEYWORDS	nucleotide-binding	Posterior		12	0.096	0.0169909	2.23
SP_PIR_KEYWORDS	er-golgi transport	Posterior		3	0.024	0.0170064	14.89
UP_SEQ_FEATURE	domain:Leucine-zipper	Posterior		4	0.032	0.0174206	7.16
GOTERM_BP_ALL	negative regulation of metabolism	Posterior		6	0.048	0.0192512	3.84
GOTERM_BP_ALL	primary metabolism	Anterior		21	0.3182	0.0208463	1.48
GOTERM_BP_ALL	nucleocytoplasmic transport	Posterior		4	0.032	0.0224339	6.57
GOTERM_CC_ALL	intracellular	Anterior		24	0.3636	0.0229664	1.38
GOTERM_BP_ALL	macromolecule metabolism	Anterior		15	0.2273	0.0230963	1.74
SP_PIR_KEYWORDS	glycoprotein	Anterior		11	0.1667	0.0233	2.15
UP_SEQ_FEATURE	active site:Glycyl thioester intermediate	Posterior		3	0.024	0.0238147	12.3
SP_PIR_KEYWORDS	metalloprotease inhibitor	Posterior		2	0.016	0.0241656	81.04
SP_PIR_KEYWORDS	metalloenzyme inhibitor	Posterior		2	0.016	0.0241656	81.04
GOTERM_BP_ALL	protein transport	Posterior		9	0.072	0.0241941	2.53
SP_PIR_KEYWORDS	zinc	Anterior		8	0.1212	0.024703	2.68
SP_PIR_KEYWORDS	phosphoprotein	Posterior		5	0.04	0.0256789	4.44
INTERPRO_NAME	IPR006941:Ribonuclease CAF1	Posterior		2	0.016	0.0262352	74.66
SP_PIR_KEYWORDS	zinc-finger	Anterior		7	0.1061	0.0271211	2.94
SP_PIR_KEYWORDS	membrane	Anterior		12	0.1818	0.0271687	1.99
GOTERM_BP_ALL	cell development	Posterior		6	0.048	0.0274035	3.5
GOTERM_MF_ALL	ubiquitin-protein ligase activity	Posterior		5	0.04	0.0285751	4.28
GOTERM_BP_ALL	establishment of protein localization	Posterior		9	0.072	0.029362	2.44
SP_PIR_KEYWORDS	neurogenesis	Posterior		3	0.024	0.0322002	10.57
SP_PIR_KEYWORDS	metal-binding	Anterior		9	0.1364	0.0325004	2.32
GOTERM_BP_ALL	protein modification	Anterior		8	0.1212	0.0336117	2.46
GOTERM_MF_ALL	metalloendopeptidase inhibitor activity	Posterior		2	0.016	0.0338828	57.51
GOTERM_BP_ALL	protein modification	Posterior		15	0.12	0.0349873	1.79
UP_SEQ_FEATURE	DNA-binding region:Basic motif	Posterior		4	0.032	0.0350893	5.47
SP_PIR_KEYWORDS	alternative splicing	Anterior		9	0.1364	0.0352	2.28
GOTERM_BP_ALL	protein localization	Posterior		9	0.072	0.0368433	2.33
GOTERM_BP_ALL	metabolism	Anterior		22	0.3333	0.0377061	1.38
GOTERM_BP_ALL	enzyme linked receptor protein signaling pathway	Posterior		5	0.04	0.0380088	3.9
GOTERM_BP_ALL	cellular process	Posterior		78	0.624	0.0383331	1.09
SP_PIR_KEYWORDS	protein transport	Posterior		5	0.04	0.0389785	3.88
UP_SEQ_FEATURE	binding site:Substrate	Anterior		3	0.0455	0.0395047	9.22
GOTERM_BP_ALL	ubiquitin cycle	Posterior		7	0.056	0.0396006	2.76
GOTERM_BP_ALL	biopolymer modification	Anterior		8	0.1212	0.0401299	2.36
GOTERM_BP_ALL	ER to Golgi vesicle-mediated transport	Posterior		3	0.024	0.0402159	9.33
GOTERM_MF_ALL	transcriptional activator activity	Posterior		4	0.032	0.0415241	5.16
GOTERM_BP_ALL	negative regulation of cellular metabolism	Posterior		5	0.04	0.0422814	3.77
SMART_NAME	SM00297:BROMO	Posterior		3	0.024	0.045379	8.67
GOTERM_BP_ALL	biopolymer modification	Posterior		15	0.12	0.0458232	1.72
SP_PIR_KEYWORDS	golgi stack	Posterior		5	0.04	0.0462286	3.67
GOTERM_CC_ALL	extracellular space	Anterior		10	0.1515	0.0476894	1.97
GOTERM_BP_ALL	regulation of metabolism	Anterior		10	0.1515	0.0483279	1.96
INTERPRO_NAME	IPR013105:Tetratricopeptide TPR_2	Posterior		3	0.024	0.0492469	8.36
GOTERM_BP_ALL	RNA metabolism	Anterior		4	0.0606	0.0493658	4.67
GOTERM_BP_ALL	biopolymer metabolism	Posterior		21	0.168	0.0527771	1.5
GOTERM_BP_ALL	organ morphogenesis	Posterior		7	0.056	0.0543593	2.55
SP_PIR_KEYWORDS	atp-binding	Posterior		9	0.072	0.0557835	2.15
SP_PIR_KEYWORDS	ligase	Posterior		4	0.032	0.0562391	4.57
GOTERM_BP_ALL	cell proliferation	Posterior		6	0.048	0.0566926	2.86
INTERPRO_NAME	IPR001806:Ras GTPase	Posterior		4	0.032	0.0574849	4.52
SP_PIR_KEYWORDS	DNA binding	Posterior		5	0.04	0.0584224	3.4
GOTERM_BP_ALL	small GTPase mediated signal transduction	Posterior		5	0.04	0.0586325	3.38
GOTERM_BP_ALL	vasculature development	Posterior		4	0.032	0.0600555	4.43
GOTERM_MF_ALL	ligase activity	Posterior		6	0.048	0.0610018	2.8
SP_PIR_KEYWORDS	ligase	Anterior		3	0.0455	0.0632	7.16
GOTERM_BP_ALL	transmembrane receptor protein serine/threonine kinase signaling pathway	Posterior		3	0.024	0.0640859	7.19
SP_PIR_KEYWORDS	nucleus	Posterior		4	0.032	0.0641165	4.32
SP_PIR_KEYWORDS	transmembrane protein	Anterior		4	0.0606	0.0642	4.25
BIOCARTA	m_mapkPathway:MAPKinase Signaling Pathway	Posterior		5	0.04	0.0657911	3.02
SP_PIR_KEYWORDS	ank repeat	Anterior		3	0.0455	0.0658	7
GOTERM_MF_ALL	UDP-glycosyltransferase activity	Posterior		3	0.024	0.0668625	7.02
GOTERM_BP_ALL	Golgi vesicle transport	Posterior		3	0.024	0.0686946	6.91
GOTERM_BP_ALL	protein import into nucleus, translocation	Posterior		2	0.016	0.0701188	27.27
SP_PIR_KEYWORDS	mrna splicing	Posterior		3	0.024	0.0728517	6.69
SP_PIR_KEYWORDS	tpr repeat	Posterior		3	0.024	0.0728517	6.69
SP_PIR_KEYWORDS	dna repair	Posterior		3	0.024	0.0740105	6.63
GOTERM_BP_ALL	cellular metabolism	Anterior		20	0.303	0.0747215	1.34
GOTERM_BP_ALL	organ development	Posterior		10	0.08	0.0756773	1.9
SP_PIR_KEYWORDS	nuclear protein	Anterior		10	0.1515	0.0767768	1.84
KEGG_PATHWAY	MMU04360:AXON GUIDANCE	Posterior		4	0.032	0.0820306	3.76
GOTERM_BP_ALL	secretory pathway	Posterior		4	0.032	0.0823896	3.88
SP_PIR_KEYWORDS	dna damage	Posterior		3	0.024	0.0846998	6.13
SP_PIR_KEYWORDS	helicase	Posterior		3	0.024	0.0859153	6.08
SP_PIR_KEYWORDS	coiled coil	Posterior		7	0.056	0.087377	2.25
GOTERM_BP_ALL	neuron development	Posterior		4	0.032	0.0876602	3.77
GOTERM_CC_ALL	extracellular region	Anterior		10	0.1515	0.0879514	1.76
UP_SEQ_FEATURE	nucleotide phosphate-binding region:ATP	Posterior		8	0.064	0.0881269	2.04
SP_PIR_KEYWORDS	ribosome	Posterior		2	0.016	0.0895427	21.14
INTERPRO_NAME	IPR013151:Immunoglobulin	Anterior		3	0.0455	0.0902397	5.84
SP_PIR_KEYWORDS	transferase	Posterior		10	0.08	0.0909923	1.83
GOTERM_MF_ALL	ATP-dependent helicase activity	Posterior		3	0.024	0.092673	5.81
GOTERM_BP_ALL	regulation of cellular metabolism	Anterior		9	0.1364	0.0926787	1.83
GOTERM_BP_ALL	intracellular protein transport	Posterior		6	0.048	0.0947826	2.45
INTERPRO_NAME	IPR013162:CD80-like C2-set immunoglobulin	Anterior		2	0.0303	0.0955007	19.57
GOTERM_BP_ALL	negative regulation of transcription	Posterior		4	0.032	0.0963824	3.62
INTERPRO_NAME	IPR001650:Helicase, C-terminal	Posterior		3	0.024	0.0970542	5.66
